# Supplementary material for: A Major and Stable QTL for Bacterial Wilt Resistance on Chromosome B02 Identified Using a High-Density SNP-Based Genetic Linkage Map in Cultivated Peanut Yuanza 9102 Derived Population
Source: Front Genet. 2018 Dec 18;9:652. doi: 10.3389/fgene.2018.00652 (PMC6305283; doi:10.3389/fgene.2018.00652)
Supplement: TABLE S1 — The 2,187 SNPs along with the flanking sequence. [file Table_1.XLSX]

## Sheet: A01
Name	SNP seq
AHMS377921	GAATTTATCAGGATCCTATTTCTTTTGAGGTAATGTCTGCCTAACCAACTCATTCAGTTCATTGGT[G/A]AGCAAGGGGGTTCATCCACCCAACTCTCAT
AHMS279427	AATTTGGTGAA[G/A]GGTTTTTTGGCTCCAAATGTGGTGAGGGATCTTTTGGCTCCAAGTGTTTTCTTTCTCTGATATTTTTTGTTCATACTTTGAAATT
AHMS226336	ACAGCAGAACTTTCTGCCCTGGCTCAAAGACTCTAGATGA[C/T]AGCTTCTTGTCATGCCATCTTTTTGCTTTCTCTTTGTAAATTTTTG[C/T]ATTTT[T/C]GAA
AHMS3054	TGTC[C/T]CTATGCATCAAAACATTCTTGAGCCCTCAAGGTAGCATATGATCACCATTTCAGCACTCCTGTAAATAAGAAAAACCGAAACAAAAAAGTTA
AHMS7483	TGGGACCCCAACATAAAAACCCTTTCTTCCTCCATTTCTCTCAACCCATTCCACCATGGCTCCTCCTCCTAC[C/T]CTCCCACTCTTCCTAGTCTTCCTT
AHES272969	AATTCACA[T/A]GTAAAGTAAATTTTTTTTTTGAATTGACCGAAAAAATAAAATAAAACAAAAGGAAAACAAAATAAATTTTCGAAAACTAAAAG
AHMS241006	GATTATTATGATAGCATGTAACAATCATT[C/T]CCTAGCTGTCTCAACGTAATAACCTCATTCAACTGATTTGAAGTTGAATCATTCATTGTTTCTATTC
AHES303675	AATTCTGAAGCTGATTTGCAACGCTGGTTTGGACCATCAAA[T/G]CTCAGGCAAAGTATGAACTATTATACATTGCTGGAAAGCTCAGGATGTCT
AHES377895	AATTCGAACTTATCAAGAGGGATAGAGTTCGAATTGTGCATTGAGGAGGA[G/T]TGTTAGTACATAAATAGAAGGATGTGAAAAGAGGGGAAGAA
AHMS223648	AGCATTCAATATGTCTTGATTTTTTCGTTGCAAAGCTTGACAAAGATCATGACTAACTTGCAAAATATTTCTCATCAAAT[G/A]TAAAACAAAGACAAAT
AHMS272067	CATATTTTGATTTTTTCAAAAATTACCAGTTTTCTTTT[A/G]CATGCATGCAATGCCATTGAGGGGAATAAGAGTTAGTTTGGTTTTTCGGTGTGATAAT
AHES408594	AATTCTACACTAACTACCATCTTCCCTCTCTTCAATCGGTATACGTGTG[C/T]CGGAAGCAAGTCTCAGTGTCAGAAGAG[G/A]CTATTCAGCAAGTG
AHES201592	AATTCCTAAT[G/T]ATTATTGTTACCGTATATTTGTCAATAGGATATTCTTATTATGATGAACATAATATTAGAATTTTCTTTTGACATGCGACT
AHES49123	AATTCAAAAGTAAAATGAGTGTTGCTTATTGAATAGAGAGCTGCGAAATACAAAATGGG[G/A]AAATTATGCCATTTGAGTTATTACCCATGATC
AHES370530	AATTCA[T/A]GGGAGATGACTTTATGAACTTCTACTTCCTCTCCATTCATGATGCTATGAATCATGATGGCC[C/T]GATCCACAGTAACTTCAGATCG
AHMS331156	AAACAGAATAAAAAACAGCAGAAGAAAAATCACACCCTGGAGGAAGGACTTACTGGCGTTCAATGC[C/T]AGTAAGGAGCATCTGGCTGGCATTCAACGC
AHMS256646	TCAAACTCTCATTCTCATGCAAATTCACATCCTAAGCTTATATTAGTTTTGGTTACTTGAGGATAAGTGACGATTGGATTTTT[G/T]ATGGTTTAGAATT
AHMS149414	TCACTCGGATTT[T/C]GTTCCAAACCGTCCAATTGAACTCTAAATCAACAAGAACACAATATAATTCACACAATATCACTATAATCATCATAGGGTTCAC
AHES276481	AATTCTCCAGGATGAAAGATGTCAAATGAAAT[T/G][G/T]TTAGTTGAAAATGCTTCTGAGGATGTCGAAAAATTTGGCACGAAAAGTGTCAAGGTTG
AHES431936	AATTCTCTACACTCTGACATA[A/G]AGAGTTTCATTTTTTTCTTGTTTTCTGTTTGTTTATGCGCAGGAACAGAGACAAAGAACATCTCTTAAGA
AHES45397	AATTCAACCAATCTCT[G/A]TTATATCCATCCAAGTAAAAATCCAACATCAGTCTTGGTTATCCCTGTTCTAACAACTAGAACCAAATTTGCCCA
AHMS110829	CATGAGTTATATTTATATATATGTGATAATGACAATAAAAAAATGTTTGAATTTGTAGTTCTATCATCATAAGTTCACA[G/T]GGATGAAGTTTCGATCT
AHMS99597	GCGCTAGTTTACGTCGTCTATTATATATTGCTGGAAAGGTCTGGATGT[C/A]TACTTTCCAAC[G/T]CCGTTGAGAGCGTGCCATTTGGATTTATGTAGCTCC
AHMS301105	TACATAATTGAATATTTGTATAATTTTTTTAGGGTAAAAAATCTAAATGAGCCAAAGAAAGTTCATTTTTACTCAAATCCGCCAAAA[C/T]AAATTTTGA
AHES105551	AATTCTGTACACCTTACCATAACCCTAACAAAACTTGTAAATATCACAAAAGATTCTTATTCTAA[T/C]GGAAAGATTTTGTATGATGAGTCACT
AHES402794	AATTCTCTTTATTTTCTCTCTGCCTCACTCTTCTCTTCTTCTCTTCTACTCACATAAAGGAAT[C/A]TCTATATTGTGACATAGAGGATTCCTCT
AHES160196	AATTCATCCAACGCTCCATCATTCCTATTAGCAACCGATCTGAAGTGACTATAGATTGGGCTATCATGATC[C/T]ATAGCATCATGACTGGAGAG
AHES242033	AATTCATCCAGGAATCTCCACCAATGTTTGTAATTCCAATGGCCTCCGGGATCCTAAA[C/A]TAGGCGCAAAATGCCTTCAAGCAGGTTAAGATC
AHMS354634	AGATGTCTCTCCTTCGTCCTTTCTCATACTGAGCACACTTCC[G/A]TTCCTCATAATCGGCTGGATTTCCTTGACAAGTTTTTGAGAAACGGCACATGTT
AHMS18321	GTTGGACCTTAGGGAAGCTCTTTGTCATAGTGGCTTATGCTTGTACTCATCCTTGAATCTCCAAGAATCTTTGTTCCTCAAACGGTTGA[T/C]AGAAATT
AHES302757	AATTCTTTTTCAAAAGTGTATGTGTTGAAATTAGTATATAACTATA[C/G]TGAGATTGTTTCTCTTTTCTTGATGTCTTGGCTATACATTTGACT
AHES328031	AATTCTAGATCCTCGACAATGGTGTCATTATTTTGAGGGTTACCTAAAATGTTGATTTGAGCCTAAACGTGAGGTCTAGATCC[C/T]TTAAGATC
AHES218621	AATTCGAACTTAGAAAGATAGAGTTCGAATTGTACATGTTAGT[A/C]CATAAATAGAAGGATATGAGAAGAGGGGAAGAATTTTCGAAAATAAGT
AHMS271449	CACTAGTTATAAGTTAGATTATA[A/C]GTTAGATTACAAACCCCTTAGCCACGTGTCACACATACAGTGGCTGATCAAACCAAAGACAACCCTTAGCCAT
AHMS133887	AGCTTGGCACCATCCTCGGTGCCATCAGTCAGGAACAAAGGGGGG[T/C]TGGTAGCAACATCTCCACAATTGGGACCGTCATGGCTCCTGGTGCTGGTAG
AHES353774	AATTCGCTGGGGGCAATTC[T/C]GGGCCCTATTTTGACCCAGTTTTCAGCCCAAAACAGCAGACTAGAGTCAGAGAACATGCAGAAACCAGGGAC
AHMS174070	AGCAAACTTTCAATCTGAATCTGTTTGAACTCAGCAGCT[G/A]AAAATTTATGAGACAATTTCATTTTGTCTCATGAATATCAGAAAACAGAACAGAGCA
AHES352494	AATTCCTTCTCGGTAAAGGAGAGATAACTTCGTTGCAAGTATAGCTCTCAACCAACAAGTAATGCCCGAACCTCGGGTTGTCTTCC[C/T]TATGA
AHES2625	AATTCTGGGCTGTTTTGACCCACTTTCCAGCCCAGAAAACACATATTAGAAGTTGCAGAATGGATAAAGCAAGTGGTCCCCACCC[G/A]TCAACT
AHMS332148	TGCCAGAATAGGGTCGGAAGCTGACGTTTGAACGCCAGTTTGAATCATCAAAACTCAGGAAAAGTATAGACTATTATATATT[G/T]CTGGAAAGCCCTGG
AHMS191507	TAGGAAACTTCTTCTTGCTTGAAGGACGTCCCAGGAGGTCTTCCTCACTAGGATTTTCGTC[G/C]TCCTCCTCCCTTGTGTATTCGGCCATATTGATTAC
AHES422659	AATTCTCGTTGCAAGTATAGTT[C/A]TACACCAACAAACAATCCTCCCAATCAAAAATATTGGTTGTCACATGTACAAACCCAATTGAAAATTAA
AHES284886	AATTCGGATAAGAGAAAAGGTTTTGTGA[C/T]GCATTTTGGGTTATGGTTTCAATGGGTCAAGGTAGGGACTTTTTATACAAACTAGTTTATTTT
AHMS8265	TAGCCATCTCATGATCTGCTCTAGTTCTTTTATTTTTCAAATAGTGCATACATTC[G/A]TGTGCAATTAGAATATTATCTGAAATGAGTCTACCTTTGAG
AHES340279	AATTCATCTAGTTCTTCCTGGGTCCCTTTCAATTTTGTATAGTAAGAAGTGATGGAGAACAACTTGAAG[G/A]ATCTTGAAAAAGATTGGTATTA
AHES94354	AATTCAGACTCAGTGCCTTTGAAAATGCAAAAATCTATAAGGAAAAGGCAGAAAAGTTGCATGACAAGAAGTTGTCATCCAGAGTCTTT[A/G]AG
AHES169963	AATTCATTTAGAATGAGAATTATTCTTCCGATACATTCAAATTCATGAGATAAAGA[A/T]CGAAAGTAATCCTTGAAACTGAATCAATACATTAA
AHMS281339	ATTGTTT[A/T]GGTGTGCAACACCAAACTTAGCTCCTTGCAATCCACACCAATTATTCAACATTTTTTTTGAAAAAGCTATGAAAAGAAAACTACCTCAG
AHES87591	AATTCTAAAGCTGATTTGTAACCCCGGTTTAGGGCATCAAAACGCGGGAAAAGTATGGACTATTATACATTGCTGGAAA[G/T]CCCAGGATGTCT
AHMS207907	TCCTTCCATGAGAAATTTGGATGATTTCTCCATGAG[G/T]AATTATAGGTGTTTCCATAAGGTTCACCCATGTAATTTAGCTCTGCTATTGCAGGGTTCT
AHES376947	AATTCTTGGGCTGACTTGGAACGCCTGTTTGGGCCATCAAATCTCGAGCAAAGTATAGACTATTATATATTTC[T/G]GGAAAGCCCAGGATGTCT
AHES423601	AATTCTTGCAAAAGCAAGATCCAATGTATGAGTCTAGGTTTTGAATCATTCTTTGACAATAAGTATTTCAGAGCT[G/A]CATGATCCGTGTATAC
AHES86388	AATTCTGATGGTGACTTTGAACGCCAGTTTG[G/T]GCTATCAAATCTTGGGCAAAGTATAGACTATCATATATTGCTGGAAAGCCCATGATGTCT
AHES42686	AATTCTCTACAAAACCCAGTATATTCAAAGGTGAGAAAACGGTATTCCTAGTTTCTAT[A/C]TGCTCTTTTCATTTTCGAAAATTTAGTGTTTGG
AHMS83088	TCAGAATCTT[C/T]GTGGTATAAGCTAGAATATTTTGGTGACCACTCTTGAGGATCCGGAAAGTCTAGACCTTGTCTGTGGTATTCCGAGTAGGATTCAA
AHES46838	AATTCTAAGTTTGCAGTACGTTGCACATGTCACGCATACGCGCCAGGTGCACGTGCGTGCTGATAGACTTTTCGCCAATGTGTGC[A/G]TGCGCG
AHES260720	AATTCTTGCGTAGTCTAGAATTTCACAAATAAGCTGTCGTTGCAAGTATAACTTCTAAACCAACAAAGAATCCTTTCGTAC[C/A]AAAACTTTGT
AHMS47940	AAAAATTATTTTATTTTACTGATGGATTTTACAGAC[G/A]GATTTTCTGTCTGTATTCAGAAGTAGGGATGGTTTTTCAAGGTTTCAATTATAGACGAAA
AHMS120032	AT[G/A]TTTTCAGAGTGGGTGAAGTTAGACATCTTTTATTATAGGCTTACAGAGAAAGCTCAGATTTCTCTAGACCACTCATCTGGTGGATCTATACACA
AHMS348280	GTTGGACTTATGGGGAGGTCCTCTCAAGGTGGCTTGTGCTTGAATCCATCCTTGAACATCCACCAAT[G/A]CTTGGTTCTCCATGTGCCCCAAGATTTCT
AHES124165	AATTCTTCCTGCTAAGTCTGTTTTCTGTAGGATAGGGGTGCACAAGACCCGGTCCGGCCCGAAGACCCGGACCGGGCCC[G/A]GTGACTTCGAGG
AHES159705	AATTCTTAGGTAACTGTTCCCACTCTTTTGCCCACAA[A/G]CGTTACCCATAAATTCCTCACTCAAAGAAAGCCTTCAACTTCTTTACTTACATA
AHES191427	AATTCCTCACCCTAAAATATTACGGTCGGAGTTGATATTGTGATGGTAACGTCGATGGTAAAAATTGGAGGGAAAAA[A/C]ATTTTGGTGCACTA
AHES3350	AATTCCTCATG[C/G]TCTTGTTGAGGTCCATGAGTGGGCTCCCTTATTTGCTCCATCATTTTCTTAGTGATGGGCCTGTCCTCTTCAATGAGAAT
AHES351708	AATTCTTGAGCTGACTTGGAACGCCTGTTTGGGCCATTGATGAGCGGATAATTTATACGCTTTTTGGCATTGTATTTAGGTAATTTTT[C/A]GTA
AHES300088	AATTCGAGTTCCCTGCCCCCTTGTGG[G/A]CGTTGAATGCCTATTGGGATGCTCCTGCCTGGCGTTCAACGCCAGGTCTCTACCCCATGGCTGGC
AHES152899	AATTC[T/C]GTGTGTCCACCACATCTATGTCAACCGCCTATCCGACGAAATCATGGAACTCAACTAACGGATGGATGCGAAAATAAGAAGATATG
AHES133281	AATTCTCCACGAGAAAATCTACGATGAC[C/T]TGGCCTTTGATAGCCTTTGCTGGGACATATTGTAAATCAAATTCTATCAATGCCAACATCCAT
AHES259046	AATTCCAGAGCTTTCCAAGCATATATGGCACTACATGGTTGACAATAAAT[T/A]TCAGGGAGAAAACCTGCCCCAAAAGTGCAATGATGAACATG
AHES56923	AATTCAAATTGCTTGCCACCTGGCTGGAACAATTATGATCAACTTGAAGACGGGTGTCGAAACAAGATTTGGGATCC[G/A]GGAATATATAAGGA
AHES140982	AATTCGGCTTTTCCACCACCCAGAGGGAATCAATGTGATCAACTTGAAGACGGGTGTAAAAACAAAGTGTGGGATCT[C/T]GGATTACAAGAGGA
AHMS158218	GCTTGATGTTGTGCAGGGCA[C/T]TATATCCCTTGGAATGAATTACAATTGATAATCTTTTCTGCTGCAAGAGTGTGCCAGGCACTATATCCTTGGGTTA
AHES224525	AATTCTTCTTCCCCTTGAGTTCAGTCAATTGGAGTTCTAGGAGGCATAGACGATTTCTGACATTTTCTTCTTCAACAGTT[C/T]GGTCAGAAAGC
AHES437373	AATTCTCCACTTTTGCATG[A/C]TTTTTCCTCACTTCTTCAATCCATATTAGCCTTGTAAGTCTGAAATTACTCAACAAACACATCAAGACAAAA
AHMS254644	CTAGTGCTAAATACTTCTTTGAACAGGAGAAATTTATATGGGACAAGACTCATGATGCCATGATCAG[G/A]AAGATCTTCAACCATCGGATGGCTAGTGG
AHES225038	AATTCCAAGGCACGCGGCCGCGCGAGTGACGCGGTCGCGTGGGAGGCCAGTGTTCCCACTCGACGCGGACGCGTCAGCGAT[G/A]CGGGCGCGTG
AHMS326906	AAGAATATCAATTACAAGTCCTACCTCTCTAAAAACTAAAAGAATAAACGATGAGG[G/A]AAAAATAAATTCGAACAACTCAACTCATAAACATACTCTT
AHES192146	AATTCGCTGGAGGAAGAATATCAAAATCACCACGGAAAA[G/A]GCATTTATAGGAGGTGTACCAAGTCAGGGAAGATATCAAAAATTCTGACTTG
AHMS291907	CTCCAAAGAAGGTCTCTACATGTGAAAG[C/A]TTCAATGCTCAATTCAAGCACACACCAAGTGGGCCCGGAAGTAGATTTCTGCATCATTTACTTATTTC
AHMS176493	ACAAGGACAACACGAGATCCT[G/A]AAGGACTATATAACACATTCGCCAAGGCAACTATGAAAATCCCGGACCTCGATCCCAAGGTACATCTGCACACGC
AHMS266870	AGTAGTGAAGTGAGAGAATCATCTCTTGGAGCTTGGGGTGGGTAAGAGGGCTCATTATATGGGAGAAAGGGCTCACAATA[G/T]GAAGGTGGTTCATCAT
AHMS234513	ACCTGATGAATGTGATGATC[T/C]GTGACCCTCATCATCGTTCTCACTTATGAACGCGTGCCTGACAACCACTTCCGTTCTATTTGTAATAGCTTGAGTG
AHMS164799	AAGAAACAAGGAAGAAGGCACCAAGGGGATGGAGAAACAAGAAGATCCCTG[T/C]AGAGGATTTCTCTCTAGGGGATGAAGTAATCTCTACTCATTTCCC
AHMS384024	TGACGTCACTTGCGAGCTGTGACG[C/T]GTACGCATGAGTCATGCGTACGCGTCGCTTGGCATTTTCTTCCCACGCGTACGCGTCATGTCACTTGTACGC
AHES306374	AATTCACTCACGCGACCGCGTGCCCCACGCG[G/T]CCTCGTCACTTGACAATAGCACCAACCGCGCGAACGCGTCACTCACGCGTTCGCGTCGCC
AHES103115	AATTCTTTTTCCTTGTCCCAAGGTGGGTAGAAGAATCCAGTTTTTGAGCTATCTCCCCGT[T/C]GGGAGTTCTTCTGCATATTGATATATTTTTC
AHMS232376	[A/T]GGACTCGTCATATATGGCAAAAACTTTATGGCCCTGGGCAGACCTAAAAGAAACCCAGGAAGCTTTCTTTTTGGAAGAACCACCAGGCTTGGAAGA
AHES329031	AATTCTGCAACTTCTACAGAATTTGTGATTTCTGGTTGGTGTACGCACGCACAGCCCCATGCGCACGCACACTCGGCGAGGATTTGGT[C/A]CTG
AHES350434	AATTCTTGTGCTCTCCTCTTGATTGGGTCAACCTGCAACT[G/A]TTGTCTTTTCATTGATATTTTAGTGATTGGCCGCTCAACTGAAATATATTC
AHES316040	AATTCACCTTACTCACCACTC[G/A]GTTGGACTAATGATGATCAACTTCAAGATAGGTGTGAAAATAAAGTATGGGATCCCGGATCACAAGACGA
AHMS305448	CTCTGGTTCGTGATGTGTTTCTGGTGTTTGACTCCAGAATGCAGCATGGAACTGGCGTTGA[A/G]TGCCAATTTACGTCGTATAATCTTGAATAAAGTAT
AHES358842	AATTCCACAATGAAGTCGGCCAGGTATTGTTATTTGATGG[C/T]CGTCCGATCTTCGTATTGGAGATCAAATTCGGACAACTCGACTGCCCATTA
AHES336362	AATTCATTTGGGC[G/A]TGCCACTTGGTGTCGAAGGCGTCGCACACCAAGCTCTCATCATCACTTGGGTGTGCCACTTGAAGACCCAGGCGTGGA
AHMS103139	TTTTCA[A/T]GAGTGAAACAAGGTCCTCCATTAGAAATTTGGAGGCACAAGTAGGTCAGCTGAGTAAGAAAATCACTGAAACTCCTCCAAGTACTCTCCC
AHES291580	AATTCTTGTCAAATAGAAGAAACAGGACCCATTTTCATTGTTCTGGCCCAATGGCTTGGCGTGTTTGCTAATAACGCCAGCCTTAGT[G/T]CATG
AHES198341	AATTCTAGGACACGAAACTGGGAAGTGAGACATGGTTTCTTACCATATTTCTTTATATAGAAACGTAGAGCTCGATGAGAGCTTTGCGTG[G/A]C
AHMS125382	TCTACTGCCGAAGTTTCACGGTCTACCTGCTCAAGAGCCTCTCAAGCACCTCAGAGATTTTCAGACAGCCTGTTCTACT[G/A]TTTGGCATAATGGTGCA
AHMS132891	CTTCTCTTCAACTCCTCGGTTTCCTCCACTACTTTTACTGACTCTCTTCCCTCAAAAGCCTGAACCTAA[A/C]AAAATGAGGAAGAAAGTTCTTGCTAAA
AHMS308196	T[C/T]TGTGTTTCTGGGCTGAAAAATGGGTTGAAATGTGGCCCAGAATCTCTGTCAGCGACTTTTATAATTCTGCAGATCGTGCATGTCACGCAATCGCG
AHES65664	AATTCTCATTGAAAGTATA[G/A]CTTCTAAACCAACAAAGAATCCTTTTATACAAACATTTGGTTGTCACAAGTAACAAACCCCTATAAAAATAA
AHMS3470	TGGAATCTCTATGGTCTCTATATGAGCCTCAGATTCTTTTAGGTCCTCAATA[A/G]GGAACTCCTTTCTGTCTGAGAGACGTCCCATGAGGTCTTCTTCA
AHES9348	AATTCTATTTCAGATGCGAATGCTTGAAGAATGCGCATACGCATGTTTCCCACTTGCT[G/T]CAACTTTTGTGCGTACGCATCATTCATGCGTAA
AHMS172959	TAGAGTGTTGCAAAGAAACACAAGCAAAACAAAGTTTTGCCCCAACACCAAACTTAGCACTTGATTGTACCAA[C/T]CAAGTAAAAAGATAGAGAGAAAG
AHES133941	AATTCATGAAGAAAT[G/A]AAGTTTTGGAAATCTGCCATGCGAGGCGTACGCGTGACCCACACATACCCGTGACCAGAGTTCGTCAAGCGAGGCG
AHES342846	AATTCCTGATGCACGACGCATGGTTGCCCTCGCCTGACAACCGA[G/T]CCTTCCTTTCTGTGAGATCAGAGTCTACGTGGTATAAGCTAGAATTA
AHES99775	AATTCTAACATGGAGCAA[C/A]TAAAGATAGAGCACCAAGATCACTCCATTATCCTCCATGAAATTAGAGAGGGTCAAAGAGCCATGAGAGAGGA
AHES67889	AATTCTGTGAATAATGGGATGCCTCAGAAGAAGG[A/G]AGTTCTTGAGATTGATGCTATGAATGCCATATTGGCTCGGAACAAAATGCTGATTCA
AHES156614	AATTCTCTTCCGAGTACTTTGGCGTTGTAGC[G/A]CAGGGCCATTCTTTGCTTCAGTGCTACTTCCGACAAATGGGCCATTTCTCTAGCCTCGTC
AHMS309065	T[G/A]AGAGTTCGATTTGGGTTCCCTGATCACTTTCTATAATTATGCTTGCACCACTCCCGGCTTTGTTCGAAGAGCCATCCATGTAGAGATTCCATTCT
AHES367875	AATTCCTGGGCTTTCATGAAGATGTTCCAGCT[C/T]CTATGTTGGGAGTTGGACTTCCAGCCTACCTTGAACGTTTTCTTTTATCTCTTTGTTGC
AHMS273530	GGATGCATGAGGACCATTTACTGATCAAGATTCCTAAGCCTTGGCCTC[T/A][C/T]TCATACAAATGTTGTACTAGCATGCAGAGCTCTATGCTCAAACCGTC
AHMS378701	AGTTCAGTAGTTTTAGACCCCAAAATGCTCTATGCTCAAGC[T/A]CAACTAGTAAATGACAAGCCTTGCCATATACTAGCTGGTATGGGGACATCCCAAT
AHMS63840	GTAAGACGAAGTAAGAA[T/C]TGCTTCATCCTAATAAAGCAATGGCATAGAGGCAGTGAAAAGCATAGCTAGACTCATCTCTATGAGATATCAATGTTTT
AHES55397	AATTCATTTGTGAAATTCTATACCGTCAAAAATCCGTTCATCAACACCTACCGGATACGTCGGCTCCGACCAACACAGAAGATCTCGA[C/T]CGA
AHMS358607	AGATTTCATGGGCGAGCAACGATGCGCACGCATAAAGCATGCGTACGCGTGATCAGGAGAAAAAGCAGTAACGCGCACA[C/T]GTACGCGTGATTAGAAG
AHMS48857	AGAGGATGGTGAATGAATGGACAGTATGAAAGGGATGATATG[G/A]ATGATTAGTTTGAGGAGAATAATGATGCTACTCATGACCAACTAGAAGAGCTAG
AHES327064	AATTCATGGCGA[C/T]GCGTACGCGTGACACGCGTATGCGTGAGAGGGAAGTCTGCCATGTGACGCGTAAGCGTGACCCACGTGTACGCGTGACA
AHES120830	AATTCT[C/A]TCCTGAGCGTATCCCAGTTAGTAACAACTACTTCAGGTTGAGTGTAGTACCACTTCCTCGCTTTTCCCTCAAGAGAAAATGGGAA
AHMS107772	T[A/G]AAGCCCTAGGAGTTTGGATGAAGCTGGGATGGAGCTACATTACACGACCACAACAAGTC[G/A]GCCTCAAACGAAGTAAAGGGAAAGGTGATGTCCAA
AHES187891	AATTCTATAAGAATT[A/T]CTTTCCCAGCTCAGTTAGAAATACCAAAGAACTTATACTGCTTCAGCTGAAACAGAGCCAAATGACCATTACTGAG
AHMS68851	CAG[C/A]GTTGGAAAGTAGACATCCAGAGCTTTCCAGCAATATATAATAGTCCATACTTTATTTGTGATTAGACATCGTAAACTGGCGCTCAACGCCAGC
AHES326208	AATTCAAA[G/A]AGTTCTTAGGACGGCCACCTATCCTATCTCGGCCACAAGAAAGAGAACCGCTCATATTATATCTCGTAGTAGAGAGCCGGGCA
AHES327135	AATTCAAGCCGGATGGCTGAAATGAATGTTGAGTTATGGCTGAGGATAAATATGTGTGTAATTCATGAATGAATATAGTAAATGAACG[G/A]TAA
AHES192957	AATTCATCTTGCTTACCACCCGAGTGGAATTACAAGGATCAATTTGAAGAACG[A/G]GTGTGAAAATAAGATATGGGATCCC[G/A]GATCACAACATG
AHES257647	AATTCCTTCTTGTGCGTACGCACGTAGGGTTGTGCGAACGCACACTGCAGTGTGTGCTTCCTCC[G/T]TGTTTTCTTCATGTGTTCTCCCATTGT
AHES136134	AATTCTACTGCAACTACTACATCACCACCCTAGATGCAGTGAACCTGAGAGGGAAGCAGATATTG[G/A]TCACTGCGGAGGCCATAGAGGACATT
AHES246740	AATTCAG[G/A]TTTCCACAAAACAATCGATTGAATATTGAATGATAGTATGATTTCTCAAAAATCAATCGATTGTAACTTTTACACAATCGATTG
AHMS222974	AGATTTGAGAAGCTGGTACCGACGCGTACGTGTGGCTGAC[A/G]CGGGCGCGTGACCTGCAGCATCGTCCACCGATGCGTACGTGTGACTGACGCATACG
AHES244687	AATTCCCTCATCAAGAAATTTCTGAGATACCTCAGGGGATACATTTTCCTCCACACAACTATTGGGAGTAACTAAGGATAAGAG[T/C]AGCAAAA
AHMS357084	TAGGTTGGACAACGCTAAATCAGCTCGGGATAGTAGTCTCAACTCCACATCTATGCATGAAATTC[T/C]CGACTACAAAAGGGATCGCTACAATAAAAGG
AHES171513	AATTCCCAGGTCGTCTCCCAACGAGTTGCTGAAAGAGTGCTATTTATTGATCAGAAATTTCTCAAGAAATTTGGAGTTT[A/G]GGGAATGGAAAA
AHMS383547	AATTCATCTTGGCCACCGCATGCAAAGGAAGAGAACCAGGCCAAAGAAAAAAAAGGAAGGCAGAA[G/A]GAGATAGAAAAGAGACAAGAGAAGAGTGTAG
AHES304689	AATTCCTCTCCGG[C/T]CTGGGCATAAAGCAGAAATTCTCCTCGGTAGAGCATCCTCAGACGAATGGGCAAGTCGAGTCCGTGAATAAGATCATC
AHMS84350	CTTTTCTTATGAACCCTGC[C/A]TACAATAGAGCTTGTATCTGCTCTTCCACAGCTTGAGAGCATTCTGGTCCGAGCTTTCTATGCCTCTGTTGTACTGG
AHMS185115	GTGGGTCATGTGCGAGCACCGACGCGTACGCATGGGTCACACGTACGCGTC[G/A]CTTTACATTTTTCCATCCACGCGTACGCATAGTTCACGTGTACGC
AHES191403	AATTCGCTGTTATATCAACTCAGAGAGAAGTAAGAAAAAATAATAGATTTTATGGAGTAAAAAATTGCA[A/C]ACTCTCCAGTTATGCTTATCAA
AHMS381219	GAAACTCAACGTAATAAAATTTTTTTAGAGAC[G/C]AAAACGTCTGACATGAAATTCCTAGGAAATTTATTTGGGAATATATTCTACTGAAAATGAAAAT
AHMS378080	CGACGATGCACACTTC[G/A]ACAAGAGCGTTGATGAACAATTCACGGCGCTTGATACCAACAACGACGGCGTTTTGTCACGCTCCGAGCTCCGCACCGCC
AHMS195671	CCTCTGCCATGGCAGGGTTCTCAGGATCATAAGCTTCTT[C/T]AGAAGTTGCCTCTTTAGTACTGTTGGATGCATGTTGCCATCCATCCAGATTTTGATA
AHMS207002	TCAAAGGTTGGACCAAGTCCTTATGGATATATGTGTGGAAGGAGCTCAATGGAAAAG[A/T]GACTCCAAAGGCAAGTCGGTTCAACTAAGAAGACTGGAC
AHES6043	AATTCTAACTCTTTGATGGACCTTGATCTAAAGGGAGAAAAATCTACCTGGTTCAGCAATC[C/T]AAGGAATGGATTTGTGACAAGAGAAAAAAT

## Sheet: A02
Name	SNP seq
AHMS312209	GGAGGATCCTGGAACGGACTGTAATGGCTCGTACAAAGGATTGGGCAAA[A/G]GCTTGGATGATGCTCTGTGGGCATACAGAACAGCATTCAAGACTCCT
AHES31203	AATTCATTGCCACAAC[C/T]AACACTCATTGGGCCTTGTCACTTGCTTCAACTTGCTCAAAGGCGTTAGGCGCCTAGTTTGGAGTCCCGGTGACC
AHES239404	AATTCCCAATGCAACACCAACAACAT[G/T]ACTCACTAACGAGTCTTACAATAAACAACAGCTGTGATTCGCTTACATCCATCGCATTTCCAGCG
AHES68849	AATTCATAACATTATCCGGATTTAGTT[T/C]TGAATGATATTGGCATTCCTGAGTCTCCAAGAGACAATGGGATGCCAAAACTGTTCATGATTAC
AHES329455	AATTCAGATATTATACTT[C/T]CATAAGCAAAAATATGGACCTTTTGATTTTGAGAAAGAACCACAACTGCCTTGGCTTTCCCATTAGACAAAGG
AHMS317094	ATCGGCATCCCGTAGGCCCAAGGCATCAAACACGTTGCGGAACATGATATTCGAGTCT[G/T]CCCCAGTGTCCACGAGGATCCGCTTGATGAGGCCGGTT
AHES122826	AATTCAGAAAGTCTAACCTTGTCTGTGGTATTCTGAATAGGATTCCGGGATTGAATGACTGTGACGAG[C/T]TTCAAACTCCTGAAGGCTGGGCG
AHES14873	AATTCTACACTAACTACTATATTTCCTCTCTTCAATCGGTATACGTGCACCG[G/A]AAGCAAGTCTCAGTGTCAGAAGAGGCTATTCAGCAAGTG
AHMS200651	TGGACAGAGGATCAAGCATTATCTTGAAAGCAATATTGAGCAGGAATGCTCAAAACTGAGACTTGAGTGATTCCCA[G/A]TGAAGGTCCAGCTAAAGACA
AHES42265	AATTCCTATATATCGTTGGAAAGCTCTGAATGTCAGCTTTCCAAC[A/G]CAACTGGAAGCACATCAATTGGACATCTGTAGCTCAAGTTATAGCC
AHMS19297	T[T/C]TTACTGTTATACATGATACTCAACATTGATATTACATTTCTAACTTTTTATATTTTTTGCAATCTTTTCGGCTATATTTTGAGTGAAGTAATTTG
AHMS231415	CTAAAGAACATTCAGACCATTACTACAAGATAATGAGTCACATATCAGTGATCCCGGAAGTCAGATTTGATCTGAAAGAAGATGAATATCCG[A/G]AGAT
AHES395479	AATTCATTTGGGCTAGTAAACTTCTGGTTTACAATGGCATGTGATTCAATTGCACTAAT[T/C]TTAGTATAATACAACCCAAATGAAAGTGAG[T/A]G
AHES17820	AATTCAGCTAAGAACTGATAAGGATCTATCGATGAAAGTCCATGAAACTTGCAATTCTGCTGCATTACTAAAACTAATTGATGCTTAA[A/G]AT[C/A]
AHES324396	AATTCATTTTTTCTGGAATGTTCTATACTATTTTTGCAGCAATATTCT[T/G]TTCTATACTATCATCGTCAGCGTCTTTTCTTTTTTCACTTTGA
AHES317569	AATTCAACACACACAGAAGACACTGTGAGAAAAGAGTTGGCGCCTCTTCCCACGCTAGGCGCCACTTCCCAAAGTGGAAAAACATTTAA[G/A][A/T][T/G]
AHMS359127	TAAAGTTACGTGTGCATCAAGTCACATTCGAGAGGGCTTCAAAGTGAAAAAAGAAAAGACGCTGACGATGATAGTATAGAA[A/C]AGAATATTGCTGCAA
AHMS200830	TAGAAAACTCCTTCTTGCTTGAGGGACGTCCCAGGAGGTCTTCCTCACTAGGATTTTCATCCTCCT[C/T]C[C/T]CCCTTGTGCATTCGGCCACATTGATCAC
AHMS92716	TTA[T/G]AACTCTTTTTATTACAGAAAAGCAATACTTTCCACCATGATATTGTCCTCCATAGCTTCATAAAAGA[T/A]CCAA[A/C]AATTGAATTTGTTTCTTTCT
AHES406837	AATTCAA[A/C]CAGTGCCATAATAAAGCCTTCATCTCAAAATAATTAGAACATTGATCACAAATAATCCAAGCATGATCACAATTTCGTCCACC[A/G]
AHMS207089	TATTCTCCAACTATTTTTCTTATATTACAACAATAA[C/G]GAACTAATAATTGTTTTCTATTGTAGGACATTGAAATCTGAAAACAGTGACATAATCATA
AHMS199277	GTTA[T/G]AGCAAAAGATGTTTGATCAAGACA[T/A]CAAAGAATGAACACTTGTAATGTGATTACTCAATTCAATTGCTAAGATGAACAATGAAAAATTTGAA
AHMS193218	GAGCTCTGGACACCTCTAACTGGGGACTTTAGCAAAGCTAAGTTACAATCTGAAAAGGTTCACCCAATCATGTGTCTGTGGCATTTATGTAT[C/A]CGGT
AHES398249	AATTCAATTTCATTATGTGCTCCACTTC[G/A]AAGATTTTCGGGCAAACGTAAAAAGCATGGAGGGAATGGAACTTGAACTTGCC[C/T]TATAAAGTT
AHES237769	AATTCGAAA[T/A]TAGGGAAAAAGACCCCCAGTACAATAGTAAAAAGTTCTATTTATACTAAACTAGCTACTAGGGTTTACAGAAATAAGTCT[A/T]A
AHES395833	AATTCTGTGATAAAGTCGGCCAGATACTGTGATTTGATGG[C/T]CGTCCGAGCTTCATATTGGAGGTCGAACTCT[A/G]ACAGCTCGACTGCCCATTG
AHMS216170	GTTGGACATTTGATGAGCTT[C/T]CTGTCATGGTGGCTTATGCTTGTACTGATCCAGGAATCCCCACCAATGTTTGTATCTC[T/C]AGTAACCTCCGAGGTCC
AHMS207262	TAAT[G/A]AAAATGCAACTAAAATCAAATAACAATGCATGCAAGACACCAAACTTAGCAGTTTGCATACTACTGACACTAATGAGAATGCATATGAGACA
AHES395739	AATTCCACTGTAACCAAATTGGCTTA[C/T]CCAAGCCTGATCTCCTTGCTCTGTAAAGAGGCTGGGGTGAAGATGGGAGTAGATGAGTT[C/T]ATACC
AHES390050	AATTCTACTC[A/T]AATCTGTGGCTAACAGATAAGCAGAGAATGACTGGAACTGCTTACCATACCTACAG[C/T]ACCATGGTCAGAGGGAAAGTTATG
AHMS206913	TCAAAAGTT[G/A]GACCAAGTCCTAATGG[A/T]CATATGTGTGGAAGGAGCTCAATGGAAGAGAGACTCCAAAGGCAAGCCAGTTCAACTAAGAAGACTGGAC
AHMS112005	AACAACAAATTCAAAAGACATATG[C/A]ACTGTTCAAGCATTCATTCAGAAAATAAATAGTGTTGTCACCACATCAAACTAAATCAACTAGTTTCAAAGA
AHMS356967	TAAAATATACTATTGATAACACTATTTATATAATCTTATATAGATTATA[G/A]ATATATTGTCTAATTTTGAATTGCAAAATTCATTCTATTTTTCTAAA
AHMS192431	GAACTCTGGACACCTCTAACTGAGGACTCTAGCAAAGCT[G/A]AGTCACAATCTGAAAAGGTTCACCCAGTTATGTGTCTGTGGCATTTAT[A/T]TATCCGGT
AHES393750	AATTCAATTTGACTTGATAGTTTTGTGTGTCTCATATGCATTTTCATTTTGTTAG[A/T]GTCAGTGGTATACAAACTGCTAAGTTTGGTGTC[T/C]TG
AHES123404	AATTCTTGAGCTGACTTGGAACTCCTGTTTGGG[C/A]CATCAAACTCGAGCAAAGTATGGACTATTATACATTGCTGAAAAGCCAAGGATGTCTA
AHES74716	AATTCCCAAATAAAGTATGGACTATTATATATTT[C/A]TAGAAAGCTATGGATGTCTACTTTTCAAAGCCGTTGAGAGCGCACCATTTGGAGTTT
AHMS281756	AGTTTGTACTGACTCCTAACACAAGGGAAGTTCTAGAAGAAGTACACAGTGGCATTTGTGGCAATCACCTCG[G/A]AGCGCAAGCACTTACCAAAAAAGT
AHES315997	AATTCTCATTTTGGCTATGAGTTTGGTCCTAATTGTGTTGTAGGAAATGTACACTTCAATTATGACACTCATTATGGATGAAAC[C/G]AACAAAG
AHES38874	AATTCCATATTATTACAACCACTACTGATTCCTGAAAAATGTTTGCAAAGATGTAAGCCT[A/G]GAGTTTATCACAGGATTGCCAAATTCACATG

## Sheet: A03
Name	SNP seq
AHES177094	AATTCTCAAAGAGAATTTCATT[C/T]CCTATTTTCCAGTTTCAATTTTCAACATTTATTCTTCCCCTTTTATCATCAAAGGGGCACCTGCAAAAC
AHMS300327	CACCTAGCACCTTGAACCAACTGGTTCGGGAGTGTTGGCTGAAAGCTTATCATAAAGAGTCGCCCTCTTACA[A/G]AGCACTTAGCCAAAAAAGAAGGTA
AHMS367098	CTTCTCTTATGAAGCCTGCATCCAGTAGAGCTCGTACCTGTTCTTCCACCACTTGAGAGCGTTCTGGTCCTAGCTTTCT[G/A]CGCCGTTGTTGTATTGG
AHMS215316	GTGGCCGAGCTGGGGGTATTTTTTCCGTATGGCAGACTTCTTTGTAAACGTCTACCAAGGATACCATAAGAGGGGTGTA[G/A]TTGTGATATTTTATTAT
AHMS172516	AGCATAAAAATAAAAGACTC[C/A]TGTGCATGGGTTGCCTCCCATGAAGCGCTTGTTTATTGTCCTTAGCTTGACAATGCAGCCTCCTTTTTCATGCTAG
AHES237652	AATTCATCATCCTTGGAAGACCCTTCCTAGCCACA[G/A]CAAAGGTTGTAACTGATGTAGACAGGGGAGAGTTGATCCTTCAATTGAATGAGGAC
AHES131929	AATTCATCTTGTGGTTGAAAATTTACATGCATTGGAGGTAGTTCATCTTG[G/T]TCATGGTATGGAGGAGGTGGTTCTCAAAAGTATTGAGGTTG
AHMS128225	CTCTAGACAGCAGCATGTACTAGGCGTTCAACGCCAAGTTACGTCATCAATTTCCGAATAAAGTATAGAC[C/T]ATTATATATTGCTGGAAAGATCTGGA
AHMS168114	ACACAAGGTAGTCCTCATTCAATTGAAGGATCAACTCTCCCCTGTCTACATCAGTTACAACCTTTG[C/T]TGTGGCTAGGAAGGGTCTTCCAAGGATGAT
AHMS69958	GGGCATTAGCCCAGCAAGATGCATGCACAAGATACTATTGGAAGATAATGCCAAACCAGTGGTCCAACCACAAAGGCGG[C/G]TAAATCCAGCCATGAAG
AHMS336686	ACTAACTAAAACTTCATTCTAACTATAGATTGGAGTTTCATTAG[T/C]TTTCTGGGTTTGTGTGTTTATTGTTGTGTGTTTGTATGTCAGGTACAGGAAG
AHES295295	AATTCCTTTCTTACAAACCGTTTGGTTGTCACAAGTAACAAACCCAATAAATTTATAAACCGAAGTATTCACAC[A/C]TCGAGTCGTCTTCTCAA
AHMS371765	AAGTATGATAAAGATGTGGAGAATCATTTTCATGGTAATATTTTTTAGAAATTCCGTGTGAAAAATAAGTTTTTTCAGGTTTTTGAAGTT[T/C]TTCAAT
AHMS225064	TGTCAGGTGCCACAACTCGGATGGTACGAGTTGTTTGAGTTTCCTGTTTTGCAAGCAA[A/G]TCGTTAGGTCCGATTTGGGGAAGGAGAGATGATGAATT
AHMS384	TAAAAAATATACGCAGTAATAAATAGTAGCAATTCTCAAAATTTTAT[G/A]TGAATAATGAGTCGATCTAAAGATAGGTTTATTGTTTGATAAAATTTTG
AHMS272617	GTCCTTTGACTATTATCTTGTTCGCCGACTC[T/C]ACCTGCCCATTTGTCTGAGGGTGCTCAACCGAGCTGAAACGGTGGGATATATGCAGTCCCTCCAA
AHES33398	AATTC[A/G]GAAGGTCTAAACCTTGTCTGT[A/G]GTATTCTGAGTAGGATTCAAGGATTGAATGA[C/T]TGTGACGAGCTTCAAACTCCTAAGGGCTGGGC
AHMS376323	AAAGGTTGGGATTCTGCA[G/A]CTTTTTAGACTTATGCAAATTTTTGGAAAAACGTACACATGGGCCACGCGTACGCGTGATCCGGCATTTGCATACGTG
AHMS186232	TGAAGTCATGTGCGGTCATCGTCGCGTGCGTGCACGGTACACGTGCGCGTCCCTAGTCGATTCTGTAATGTGCGCGCGGGCGCCTTGTGCGCG[G/T]GCG
AHES377701	AATTCTGAGGCTGATTTGAAACGCCGGTTTGGGCCATCGAATCTCGAGCAAAGTATGGACTATTATACATTG[C/A]TGGAAAGCCCAGGATGTCT
AHES390048	AATTCTACTC[A/T]AATCTGTGGCTAACAGATAAGCAGAGAATGACTGGAACTGCTTACCATACCTACAGAACCATGGTCAGAGGGAA[G/T]GTTATG
AHMS313324	AAAGGTCGGCAGCTCGTTTTGTGTTAGCAGACAAAA[A/G]CATTATTACAGTGGCTGGAGTTGCTGAAGATGTATTAGTGGGTATCAAAGGTCTCACTTT
AHES162564	AATTCGATTTATATATAGTTCAATACATTATAAATCGACAAAATCTGGTTCGATTTACAATAGCC[G/A]CCGTACTATAGGCATGTAAAACAAAA
AHES3213	AATTCATTTAGTGCTACTTACTAAATATTCTCAACAAAATTTTATCAAACAATAAACCTATCTTTAGATCGACTCATTATTCA[C/T]ATAAAATT
AHES270852	AATTCTCTCCTGAGGGTATCCCAGTTAGTAACGACTGCTTCAGGTTGAGTGTAGTACCACTCTCTCGCTTTTCCCTCAAGA[G/T]AAAATGGAAA
AHES306702	AATTCTCACTGTAGTGACCAGACAGCTTCTGAGATCCTTTCAATTGAGCTT[T/G]ACACCAATCTTTACACCTCAAATTGAAGTGTGAAACCTCA
AHES289561	AATTCCTGATCT[A/G]CACCCGAACAACAACGACTCAACTAAAATAACAAGAAAAGTCATAAACTGTAAATACACCCAAACTTCTCTAAAATACA
AHMS123361	AATCCATGAGCTTATAGCCAAGAACATCCAAAAGATTTCTGAAAAGAGTTCCTCTAAATCTTGG[A/C]TCCACTACCCTAGCACCATCCTTCGTCTATGC
AHES313642	AATTCTTGGAGGGACTGCATATATCCCACCGTTTCAGCTCGGTTGAGCACCCTCAGACAAATGGGCAGGT[A/G]GAGTCGGCGAACAAGATAATA
AHMS111134	TGCCAATGTGACAAATCCAGTTGGGAATGAACAACCCAGAAGAGTACTTGGCTCATACACT[G/A]TTTCCAATGCAGATCTTTATGGAAAAAGCATTGCC
AHES252323	AATTCTAATACAAGCGATAAAAGAGAAAATGGTGTACTAAATTACACGGAACGAACAAAGATTACACTTCGCAACGGAGTAAATCCTTAA[G/A]A
AHES108559	AATTCGAATCTGCCAAGCTGGCGCTAAACGCGGACCTG[A/G]GCATTTAGCGCCAGCAACTCAGCAGCGTCAGGAAGCTTTCTGCCTACTAGGAC
AHMS286349	TTTTTTGGGATGAGGACTCGGCGTAAAATG[A/C]CCAGGTCCGCGTTTAGCGCTGAGCAAACAAAAAATAGCTCAAAGTTCATGCCAATTCTGGCACTAA
AHES334180	AATTCCAAACCTACATATGATGTTTCTCCATATGAAAGTTCGTAC[G/C]TTTTCAGCTGTTATTCTGGCTAATGGCTGTGCCTTTATCCATTTTG
AHMS292831	ACTGATAGAAGAAGTGCAAGACAGAGCGGTGT[A/G]AAAATTTGAAAAGGAAGGCGTTTATACTACTAACTCATTTGTACAGGTTTTGCAGGAAGCGACT
AHES198711	AATTCAAGAGATATCCACTCAAGCCTTGTTTGCATGTAGAACGGAAGTGGTTGTCAGGCACACGTTCATAAGTGAGAATGATGA[T/G]GAGCGTC
AHMS266458	ACAAACAATTGAATCTCTTTATCTCTTCTTTTATAGGCAAAGG[C/T]TATGGTATGGATTGAAGGAAACATCCAGAGGTATAGATGCCATATGCATGTAT
AHES5001	AATTCCCTTTATATAGCACTCCAAAATCAGCATCCAACCATCCCAAAATGGGTCAAGAGGCCTCAGAAATCGTAAGGCACGC[G/A]CTTCATTAA
AHMS288441	TTGC[A/G]TTGGAAAGTAGACATCCTGGGCTTTCCAGCAATGTATAATAGTCTATCCTTTGCCCGAGATTTGATGGCCCAAACAGGCGTTCCAAGTCAGC
AHES27264	AATTCTTTGAGAAGCTCAAGATCTGATGGTATTTGAGATGAATAAGGAGATGATG[G/T]CTCTTGATATGAATAAGAAGGAGATGATGGTTCTTG
AHES222611	AATTCTTGTTGAGGCTGACCCTAAACCTGAAAGGAACTTGAAG[T/C]GAAAGCTAAGAGAAGCTAAAGCACTACTCTCTATAGAGGACCTAACAG
AHES16634	AATTCAGCACAATCCACTCCCATTTGAGAGAAAGAGAAAGACACGCATAGAGAGAAAGAGAAGAAGAACAAAACCCTAGCCTC[T/C]ATTATTCA
AHES119151	AATTCTAGTACTCCCTGTTTTATCTCTCTTTGCCCTTGAAGAAGAACACCAAGAGTGTCA[G/T]GCATTGTAGGTTGCGGTAGATATGAGGGCTC
AHMS179874	TCCCTAGGCTGAAACGATTGTATGCATCGATGAGTTC[G/A]ACCCTTCACATGACCTGGCATTAGTAACAGCAAAAGAGATGACGGAATCATGTCGCGTC
AHMS200820	TATGAAACTCCTTCTTGCTTGAGGGACGTCCCA[G/T]GAGGTCTTCCTCACTAGGATTTTCGTCCTCCTCCTTCCTTATGCATTCGGCCACATTGATCAC
AHMS366825	AAAATTCTAATTCTTCGTATAAAAAAAGTCCCAATTA[C/T]GTACTTGCACTCATATATTCTAGAAACTCCGGAGCATGTATGGCTTCCAAATCCAAAAC
AHES23440	AATTCTCATTGGTTTTATAC[C/G]CACCAAGTGTTTGTGAAAATTCCACTTGGTAATCTTGAGTAGATTTTCACACCTTGACTTGGGATTTGAGT
AHES62879	AATTCTGAAGCTGATTTACAAC[T/G]CCGGTTTGGGCCATCAAATCTTGGGCAAAGTATGGACTACTATACATTGCTGGAAAGCCCAAGATGTCT
AHMS346350	AGATCTCCCTAATTTTGTCAGAGTGAAT[G/A]TGAACAATCTTTCTTCTGACCAAGGTCCGATAGTCATAGAGGGCATTTCCAGATATTCTCTGCCTGTC
AHES327530	AATTCAGATAGTATTTCTTCGCCACCACC[A/G]GTCCTTCAGACCCTTTAGACATGAATTACACTAACCGTTCAGAATAATCGAGCAGTACCTGA
AHMS163464	AACTCAAAAATCAACTTT[A/G]GGATGAAAATAGATCCACGCGCTCGCGTACTCCAC[G/A]CGTACGCGTGGATGGCCACAAAACTCATCGGCGCGTAAG[C/A]GC

## Sheet: A04
Name	SNP seq
AHMS365315	TTTGTTCCATAGCTTCTTGCAGCTTGGCAATAGATGCTTCTAGG[C/T]GGGTCCAGTAGTCAATTTCAGGAAGTTCAAGAAGGAACTCCTACGCCCTCCT
AHES361132	AATTCTAGCAAA[G/T]CTGAGTCACAATCTAAAAAGGATTCACCTAGTTATGTGTCTGTGGCATGTATGTATCCGGTGGTAATACTGGAAGACAG
AHES379305	AATTCACAGAGTTACAGAAGGATTCAGTGCAAAAAGCAGAGAAAAATAGCTTACTGGCGAAAAAATGCCAGTAAGGGGTACTCTGGGC[G/A]TTA
AHES211044	AATTCTACTTTGCAAGCCCTTGTCTCACAGATTGGATCAATGAATAACTCCAA[C/A]AAT[C/T]AGTCCTCAAGTTCTGGTGGACTCCCCTCTCAACC
AHMS193250	GA[G/A]CTCTGG[G/A]CACC[T/A]CTAACT[G/A]GGGACT[C/T]TAGCAAAGCTGAGTCACAATCTGAAAAGGTTCACCTAGTTA[T/C]GTGTCTGTGGCATTTATGTATCCGGT
AHMS134963	GTTGCTCCATAGTTTCTTGCAACTTG[A/G]TGATAGATGCTTCTAGGCTGGCCCAGTAGCCAATTTCAGGAAATTCAGAGAGAAACTCCTGCGCCCTCCT
AHMS363752	TGTAACGGATCATATGCTAACATATCTATAAACCAACTTA[T/C]CTGTGCGGGTGTCCAATGAC[A/C][C/T]CTCTCATTCAGGATGAAATTCTAAAATAAAAAGA
AHES422418	AATTCTCGACTTTCTACCATCCCACTGAAGACAATGATATCTGAGATATAGTGTCTGCTACACTTCACAATCAGAGA[G/T]AGATTGTGGTGCAA
AHMS72243	TC[G/A]ACGCGGTCGCGTCGGTCACGCGGTCGCGTGACACATGTTATGCTTCTGGTGCGAGTGCGGCCTCGCGCCTGCACAACTCTCTGTTCGAATTATT
AHMS18942	ACTGATTTTGGGGTTCACCAATAAGCGAACTTTTGACTTTTCGAATTTAGCATTCTAATACCATGTCATTATACCACTCATCCCAAAAATTTCAG[T/C]T
AHES216184	AATTCTTCTATGGCAAGCTTTCTCATCATTGATAGGGGCATCAAATTGATACTAGAACTAAGGTCACAGAGA[T/G]CTTTGTCTAATGCCATCTT
AHES436722	AATTCGAAAGAACATCGTCTATCTTGGGAAGCCGTTCTTGAGGACCTCTCGATTCAAACTAGATGTTTTCTCGGGTACTTATTCTTTTAA[G/A]A
AHES198671	AATTCAAGGTAC[G/C]TAATCAAACGATCCAATTTATAATACACAAATCAGACCGTTTGTTTTGTGTCACACTAGCTACATGTCACGCATGCAAA
AHMS132609	TGACAAGGATTTTGATGCTCTTGGTTGGATTGAACA[G/A]CATATTCTCCCTCAGACCTTTATTTCTACTGATGATGTATCTATGGAGCATCATTTTCAG
AHES132566	AATTCCAATAAACCACACATCCATTGAACTACTATAA[G/A]AAAAACGTTGAATACTATCAAATTTATCGTCAGATTTAGTGGACAGTATAAACC
AHMS279104	TTCCTTGAGACTCCTCCCATCTTTGTT[G/C]GTTTCATCCATAATGAGTGTCATAATTGAAGTGTACATTTCCTACAACACAATTAGGACCAAACTCATA
AHES310228	AATTCCAGGGACTCTTACCAACAATTACCACCGGGCCGAAGGACAGAACTGCGGCAATTTTCTCACAGTACACCCCTTGTCAAC[T/C]TTTTTAT
AHES386428	AATTCTTGCAAATCTGTGACACTGTCAAGACTAATGGGGTTGACCCTGAAGTCTACAGACTTATGCTATTC[C/A]C[A/T]TTTGTTGTAAGAGACAGA
AHMS109044	CAGAGGAGGTCATTTTGCATGCGTGACATGTAGCTAGTGTGACACAAAACAAACGGTCTGATTTGTGTATTATAAATTGGATCGTTTGATTA[C/G]GTAC
AHMS361997	TAACAGTTGAGATACTGATGCAAGTTCTTCCCTTCTAAATAAGGTAGATTCATAT[C/T]TGAAAGAGGTTTACAATAAGTTCTTTCAAAATTGACTATTT
AHES384480	AATTCTAGTGTTTCAAGGTGATGTTCTCATCATCACCAAAG[C/A]TGATTGATC[T/C]TCATCAATTTAGCTCTTGAATGTAATGTCCTGCTGAAGCT
AHMS90512	TAATAAGGATAAATCAAAATGCAACAAGAATCAAATAACAATGCAAGACACCAAACTTAGCAGTTTGTATACTACTGA[C/T]ACCAACAAAATGAGAATG
AHMS103772	GTTGGACATTTGATGAGCTTCCTGCTATGGTGGCTTGTGCTTGAATTCGTCCAAAAATCTCCACCAGTGTTTGGAATGCC[A/C]G[C/T]ATCCTC[T/C]GGGGTCC
AHES229937	AATTCTGAAGCTGATTTGCAACGCCAGTTTGGGCCATCAAATCTCAG[G/T]CAAAGTATATACTATTATACATTGCTGGAAAGACCAGAATGTCT
AHMS237615	AT[A/G]AGAAGGACAAAGCATCTCCAAAACTCCAACATATTCTCCA[T/C]TATTGCATAACAAGTAATTATTTCACGC[C/T]CTTTTATTTTTCTAATAATTCAAA
AHMS256435	TAGGAAACTCCTTCTTACTTGAGAGACGTCCCATGAGGTCTTCCTCACTAGGATTTTCGTCCTTCTCCTCCCTTGTGCATTTG[G/A]CCATATTGATTAC
AHES170424	AATTCATCC[A/G]AAAATCTCCACCAATGTTTGGAATTT[C/T]AGTAGCCTCCGGGATCCCAAACTAGGCGTAGAAAGCCTTCAAG[C/T]AAGTTAAGAT[C/A]
AHES289105	AATTCTAT[G/A]CCAATTTACATTCCGTACTCTACAGTTTACCTGAATCCTTATTTTCTCTCTGAACCATGAGCAA[A/C]TAAACCTCCACTGTTAA[G/T]
AHMS80921	TCCTTTCCATGGCAAGCTGTATGTAGGGCATTACCGTTGTCAAT[A/G]GCTACATCTCATCCTCTCAGTGAAAATGGTCCAAATGCTCTGTCACAGCACG
AHMS358646	TCCGAGCTGGATACTATTGGCCAACGATGATGGCTGACTCCAAGGAATTTGTTAGGAAGTGTGTCAAGTGCCAAGAAAACGCCAACTTC[G/C]ACCGGGC
AHES31648	AATTCTAACATGGAGAGTAGGGGCATTTGGAGCGTTAGTGACAAAGGTAAGTGTCACTAACGCTCTCGAAGATAGGCATGCCCACATTAA[A/G]A
AHMS201262	TTGTATGGGTTTTGTAGAGCTCTCC[A/G]CGGTGAACGCGTGAC[C/T]GCAAATGGAGCGGCAATCGGAGCTCTAGATCAAAAGTTATGGTGGTTTGAAGATC
AHES29434	AATTCAAAGATCA[G/T]AGCACGAAAATTATCAAGAATTACTTGAAGATCCCTTAGGAAATATGAACGAATGCATGCAATTGACACCAAACTTAA
AHES397338	AATTCCAAAAACATCTATGAAGATCAGTATTAGTTAGATGAGCGGGGCTTTTAGCTTTTTGC[C/T]TCTGAACAGTTTTGGCATCTCACTTTATC
AHES341293	AATTCAGAGCACCATGATTTCTAAAGATCACGTAAAGAGATGGTAGAAATTTCGTTACATTATTTGATGTATTCGATGTATTTGATTAA[G/T]A[T/A]
AHES175039	AATTCCCAGAGTCTTTGTTCAATTCGCGGCTCAACAAATTCAACAATA[C/T]GGGTCGGGAGGATAAGAAGGTATTCGTTGTTGTAATTCCTTTC
AHMS205096	TCAGAATCTTCATGGTATAAGCTAGAATCCATTGGCAG[T/C]ATCCTTGAGAATCTGGAAAGTCTAAACCTTGTATGTGGTATTCCGAGTAGGATTCTGG
AHMS192928	GAACTCTGGACACCTCTAATTGGGGACTTTAGCAAAGCTAAGTCACAATCTGAAAGGGTTCACCCAGTTATGTGTTTGTGACATTTATGTATCCG[G/A]T
AHES293079	AATTCAAG[C/A]TAACAAAAGTGGATAACAATCAATTCAAGATAAAAGCCTTGGCTAAGGGTGAGTATTGGAAGTTCCATCATTATAGCTTCCTT
AHES215973	AATTCCACCAACTGACTAACTGTGTATCTTCA[A/T]ATGCAGATTGGTGGCACCATAGGGTGACACCAAACTTAGTTT[G/A]GAGCACTGTGATGAAA
AHES310104	AATTCGAAAAGTACTTCTTATAAAATTCCACTTGGAAGGCACCCCAGGTGATAGGATCATTCCCCTGCTG[T/C]AGGAGACGTCGAGCCCCTTGC

## Sheet: A05
Name	SNP seq
AHMS138644	CCATATTCAGATTCATCATCTTCTTCCTTTGGTTC[G/A]TCATTCTCCTCATCTTCCGAGGTAATTTCCTGATCATCAAACTCATCTTCTTCTTCTTCTT
AHES384483	AATTCTAGTGTTTCAAGGTGATTTTCTTATCATCACCA[A/G]AGCTGATTGATCTTCATCAATTTAGCTCTTGAATGCAATGTC[G/T]TGCTGAAGCT
AHMS59649	TAATAAATGAAGATCAAGTTGGGAACAAATATCTGTC[A/G]GCATTTGGAATGTTGGGATTATGTGATGAACAGTTTTGTATTATATGCCGACCTATCTA
AHES25540	AATTCACACATTCAATGATGTTCATTGTCATGTGCCCGAACCGTCTACCGTTATCCTGGTGTT[A/G]GGTCCACTTCTCATACTCCATCCGGTTC
AHES78266	AATTCAGTTCATGGTGGTTGGCGTTAGTTCGAGGGCATGGTAGAACAAGAGGTGACTCGTTGCTGCAACAGATTG[C/T]TGTAACCCTTTGGTTG
AHES18346	AATTCATTTATGCTAATTGATGGAAGAAAAATGT[C/A]GGTAAAGATTTTCACAAAAATAAGCGTGTTGTAAGTATAGTTCTAAATCGACAATTA
AHMS134512	ATATGAACTCGTTAGGTA[G/C]TAGGTAGTGTTTTGGCACCTAATTAGTGTATTTAGGACTTAGGAGTAGTGAGCTAGCAGTTTTGGAAAATGGTATTTT
AHES32854	AATTCTTTTTTAGTTTTGTTCAGTTTTCTTTCTTGCATCATTTTTTTCAATAACACTTGAAAGATTCATAAAAG[G/A]TAACATATATGATATAG
AHMS274791	TACTCATTCCCTCAAAATCCTACCCCCTCTGGCTGCATCCCTCCAAACTCACCTCACTAAATCTTGA[C/G]TCTTCTCTCCTCACCAGCTTCTTCATTTT
AHES15666	AATTCGCAGAAAATAATTTG[C/G]GACGAGGAGTAAAATAGAGACCCGCAAAACAAATAAATGAGGAGGAGACAGAGATTGAGGTACTTATCTCA
AHMS344349	CCCTCCAAAACCCTCCAAAACTCGCGTCGAAGTTGGCGCTAACGACTGTCCTGCGAAAAAGAGGCCTAATAGAGAAGTTTTCAGC[G/A]TAGGCCTTGAG
AHES212566	AATTCACTTG[C/T]GGGTGCAAGTTCATTACTAAGAGAACTTGACTTGTGATTATCATCATCAAGGAAACTTGCGTCTTGGGTCATTCCGTCCAG
AHMS347563	GACTAATGATTTGATTGGTCTAATTTTGCAGATTTGATAGAGATTTGAGATGGAGAACTGGTGTGAACATTGTTCCAAT[T/C]CATTGTGATAGTTCAAA
AHMS22867	ATGAGGGAGAAGAGGGTTCGTGGTTTGAATTTAGGACACAATTAC[C/T]GTTGAATTTACCAATGGATAAATCCAACCGTAACATATTGCCGTTATCAAA
AHMS92558	TCCCTCGTTATCCAAAAATATCCTCCTGCACTACACTT[T/G]ACTCCTTCTAAATTTATTACCTATCCAAAGAAATTATTCTTCCCTATTTATTATTGAC
AHES75744	AATTCAAACT[C/T]GGGAGCCATGGAGATATATCAAGACCGTCTAAAACAACTTGAGGAAGACGCTCTACGTCAACGAGAGGCTGAAAAAGACTT
AHMS75686	GGGAGAAACAAGCTCCTCTTCTACTGATTCTGTTGATCTACGCGCAGATAACATGGCAGCACCCCGAAGGGTTACTCTTCAGGAAGCAGGAGCTC[C/T]G
AHMS192437	GAACTCTGGACACCTCTAACTGGGGACTCTAGCAAAGCTGAGTCAAAATCTGAAAAGGTTCACCCAGTCATGTGTCTGTGGCATTTATGTAT[C/A]CGGT
AHMS147768	TTGTGACAGTTGCCAAAGATCTGGTAATTTGCCTCACAGTTATGCCATGCCTCAACAA[C/G]GGATCTTATAGATTGAGTTGTTTGGTGTATGGGGTATT
AHMS286911	GAGTAAT[A/G]ACGGCTATGTTGGAAAAGATTGAGGCTAGAGATAATGGATGAGGCTGAGACTTAGCATATAACACTGTTAGGATTAGTAGAACCCTAAA
AHMS258226	TGGAATCTCTATGGTCTCTATATGAGCCTCAGATTCCTTTGGATCCTTTATAGGAAACTCCGTCTTGCTTGAAGGATGTCCCA[A/G]GAGGTCTTCCTCA
AHMS348962	ATGCTGGAATTTCTGAGGCTGATTTGCCACGCCGGTTTGGGCCATCAAC[T/G]CTTGGGCAAAGTATGGACTATCATATATTTCTGGAAAGCCCAGGATG
AHMS64780	TCTTTAGGTTATTCCT[G/A]AAGGGTTTCTGGTTGATGAAGAAGGAGATATCGAGATCTTGGTTGATCAACAAATCTTCCCCTTGAGCACTAGGGAAGAA
AHMS130341	CATTCTTGGACAACAAATTCAAAATACATATGCACTGTTCAAGCATACATTCA[G/A]AAAACAAAAAGTATTGTCACCACATCAAATAACTAAACAAGTT
AHMS158078	GAACTTTCCAAGATTCAGTTTCTTCTGAGGTAATGTCTGCCAAATCCATGTGTTCAGTTCATTGATGA[G/T]CAATGGAGGTTCATCCTCCCAAGTCTCA
AHES122367	AATTCCGTGCCTTTAGAAAAGATCTCGCGTACACGAAAATCA[G/C]GGTTGTTACAAAGATCACTCAACGAGAATGAGAATTACAGCAGTTAAGA
AHMS211884	GAGAT[C/A]TTGTGAAGAGGTGGAAGTCCATAGAAATAGAAGAACGGGGGTTGGTTATGCTTTGTCAAGATCTTTGGAAGCATTTTTGCCTAGGTTGCCA
AHMS53058	CACATAAAGGCC[T/A]AGTCAACTCCTAAGGAAAGACTAGAGTTATAAGAATCTAAATCAATCAGCAAAGATATCTGATGAGCGGATAATTTATACGCTT
AHES149072	AATTCCACATAGTCGAGCTTGGTGGAGCTCGGAGGCGAGAGGAGCTTCGC[C/A]CACAACCTGAAGGAGAAATAGAGAAAATCCAGATCGGAAAC
AHES245230	AATTCAACGGAAGGATTGAAATGTCTATGTTTTTCAGGGGTGAGGGACTTGAATGTATTTTT[C/T]CTTCATTGAGGACGAAAATGTCCGCGAAA
AHMS244374	TAGGAAACTCCTTCTTGCTTGAAGGACGTCCCAGGAGGTCCTCCTCACTAGGATATTCATCCTCCTCCTCCCTTGTGCATTCGGCCA[C/T]ATTGATCTC
AHES113105	AATTCGAACTTATCAAGGGAGATAGAGTTCGAATTGTGCATTGAGGAAGAGTGTTAGTCCATAAATAGAAGGATGTGAGAAGA[T/G]GGAAAGAA
AHES109326	AATTCTTGAGATCCAGAAAGTCTAAACCTTGTCTGTGGTATT[T/C]CGAGTAGGATCTGGGATAGGATGACTATGACGAGCTTCAAACTTGTGAC
AHMS40649	ATCCCGCTGGAGGGGTCCGTATGTGATTACAGGAGTATCACCATATGGATATGTTGAGCTTTAGGATACTGA[T/C]TCTGACAAGAAGTTCATTGATAAT
AHES203443	AATTCTTGGTTTATACTTCCATTTCCTATGCTTACTTGCAATCCA[G/A]GTTTTCAATTGTAGTCCACATCATGACTGCTTACTTTCCATCTTAC
AHES331209	AATTCCCAGCATGTGCGTACGCATCATTGCTGTGCATACACAAAACTTGTAAAATTCCA[G/T]GGTGTGCGTACGCACACCTCTCATGCGTACGC
AHES361155	AATTCTAT[T/C]TATATTACATTTTGGTTGGAAATTTCCCATCTCTGCTTTTTAGCTCCTAAGCAATCCAAAATGCACCATTATTCAACTCATTT
AHES377404	AATTCTGAAGCTGATTTGCAACGCCGATTTGGGCCATCAAATCTC[G/A]GGAAAAGTATAGACTATTATACATTGCAGGAAAGCCCAGGATGTCT
AHES372742	AATTCATATAGTATTATTGATTCTCTTAGTTTA[G/T]CATGTTGATTCTTGAACACATCTACTTTATGAGTCTTGGCCGTGGCCCTAAGCACTTT
AHES281973	AATTCT[G/T]TCAACCATCTGAGGAACAAAGATCCTTGGAGATTCAAGGATGAGTACAAGCATAAGCCACCATGACATAGAGCTTCCGAAATGTC
AHES124531	AATTCCTGTAACCGTTTGTGTGTATTTCTGTAATCATTT[G/A]GGTGTATTTCTGTAATCGTTTGGGTGTATTTCTGAAATCCATTATCTTCAAA
AHES422978	AATTCTATGTTTTCTCTTATGATCAGCCCTCTGTCGGAACTCACGCCCCTTCTTCTTGCCGACTCCAAA[G/A]GTGTTCTTTATTCTAGAGTTTA
AHES294928	AATTCTAAAGCTGATTTGCAATGCCGGTTTGGGCCATCAAATCTCGAGCAAAGTATAAACTATTATACATTGTTGGAAA[G/T]CCCAGGATGTCT
AHES156129	AATTCATTTACTAACTCGACAGAG[A/C]GTATATCCGAATTGTGCTTGAAAACTCTTTCACATGATTTTCTAAATTGCCTAGACATTGCATTTTT
AHMS352856	AGATGCCTATCACTTGTGCTTCAATTTCATGCCAAATATAGATTATT[A/C]TATATCGTTGGAAAGCTCTGAATGTCAACTTTCCAACGCAATTAGAAGC
AHES283503	AATTCTTGGTCTATAGTTATGTTTTCTATGATTACTGGCATTCCAAGTTTTCAATTTTGGTTCACAACATGATTAC[G/T]TGCTATTCATCTTAT
AHMS165213	GACATAGTTACTAAATACTAATGATCATGTAATAAAGACACAAACATAGATAAACATATA[G/A]CATAAAAAAACCGAAAAACACAGAAATAAGAACAAG
AHES241205	AATTCTAATAGAGGAAATC[C/T]CGTACGTAGAATTGAGATTTGATTCGTTGCAGTGGGCACAAGAGTTCTATTCTAATTATGTAAAGAAAGTTG
AHES260814	AATTCCCCTTGTCACAGATGAGGAAATTCCCAG[C/T]GAGACAATATCACAAACAGTTGATTAG[C/A]AAAAGAAAATAAAGAAACAAAAGAAAACAA
AHES34014	AATTCAATCATATACCCTCCAATGTCATGAATAATTGTCAAGTTTGTCCTAAAAAA[T/A]TTGAAATCATATTGGTGCAACAATTATTATGTATA
AHES91070	AATTCTCTCATCAAGAAATCCAGAGAT[G/T]CCTCAAGGGATACATTTTCCTCCACACAACTATTGGGAGCAACTAAGAATAGGAGCACATAAAT
AHES63051	AATTCAAGAGTCAGCCAAGAAGCTTGAATCAGGTGCCAGACTTTGGTAACCCAGCACCATTTTCAGATTGTGCAAAAAG[G/T]CCAAGGTGGTCT
AHES290277	AATTCCT[G/A]CGCGGTGTAGAATTTTCACAAAATAAACCTCGTTACAAGTATAG[C/A]TTCTAGACCTACAAGAATCCCTTTTGTACAAAAGTTTGG
AHES333215	AATTCAATTTTCCATTCCCTTTTCATCATTTGGTGAATTTGTCTAACCAGTGGCTCGTGATGATTCATG[A/T]ACCGCTTGGGTTTGATAATTAA
AHES297782	AATTCACAGAATAC[G/A]CCCCCAACGATTTATAAAGCCCTTTTTGGCCCAGATTCAAGCACAGACAGCATAGATTAGAGGTTATAAAGTGGAGG
AHES233791	AATTCAACCA[G/A]TGCCATAATAAGAAAAATCCTAAGTTCCACAGTTCTACAATAAATGCAAATCAAAGAATAGTGATCAAGATCCAAAGAAGA
AHES125180	AATTCTTCA[G/A]CAATGAAAACAGAACACTCTGGATGGAGTGCTATTGAAGTTGAACGCAAGCCAGGAAGCTCTGGCTGGGCATCTAATGCCCC
AHMS78884	GACATAAA[T/C]ATGATTATGCACTAAAAACAGACAATAAAACAAAATACATGGAAAACATAAAATAAAATAAACAACAGGGGAGTAAAGGAAACGAATC
AHES54572	AATTCAAAAAGAAGTCGGAATGATAAACAAAAAGGGAGGTATCACAACTCAAGTCACTGTCAAGGGAGAAAGATCAACAAGAAA[G/T]AAAAAGA
AHES233479	AATTCCTTGACACCTCAGGATCTGTGGACCCCGCAGGATCACCTCAGGATCTGTGGACCCCA[T/C]AGGATCCCCACGTAACATATTCCCACGTT
AHES220601	AATTCGTTGGTCACGTTTTCACTAAAAATCATAAACCAGCACAGACGCGTACGCGCACAGCACGCGTACGCGTCCAT[A/G]GGGTGATACGCAGG
AHMS65956	AATCTGGCCCAGAATCTCTGCCAGCGACTTTT[G/A]TAATTCTGCAGATCGCGCACGTCACGCGGACGCGTCATTCACGCGGACACGTCATTCGGTGTTT
AHES277343	AATTCCGTGATTCTTTTGCGTCTGTCACTACGCCCAGCCTTCAGGAGTTTGAAGCTCGTCACAGTCAT[T/G]CAATCCCAGAATCCTACTCGGAA
AHES68300	AATTCATGAGACATTGTGATG[G/A]CCTTGCACTCTTCTTTTGGATTTGGTATTGTATCCCAGAATGAGTGTTGGGGTGCCTCTCAAGTATTTGC
AHMS1522	CCAAATCACGAAC[T/C]TAGCAGCAAAGTGAAGCAGAAGTCCCACCTCCTAATGGTTCCCAGCAATCTAAGAACAGTCAGAAGAACAGAAGAGAATTGTA
AHES228688	AATTCTCAAGAGGAAGTTCACCGAATAGCACTTCAAACCACTCCCATGCAGGCTTTCGACCCTCCATCAA[C/T]TGCTCAAAGTTACTAAGACAA
AHMS323588	TAAAAATTATGCCTCC[T/C]ATTGAATTTGAAAAGCTTTATTGGATTTCTTGTTGTCTTGCCTTAGCCTAATGGGCCTTATGAATTATTGCCCTTTCAGC
AHES301727	AATTCTAAATGGTGCGTTCTCAACTGTGTTGGAAAGAAGACATCCAGGGCTTTCTAG[C/A]AATCTATAATAGTCCATACTTTGTTTGATTTTAG
AHES245517	AATTCTTGAAATTGATACT[C/T]TGAATGCAATATTGGCTCAGAACAAAATGTTGACTCACCAAGTCAACATGATTTCTCAGAGTCTGAATGGAC
AHMS41370	GTCAGAATGAAAGGGTGACCCGTGATAATCATCCACTATCTT[C/T]ATTACTCGCTTAGCCAAGATCCGCGTGCCTGACAACCACAAGTGGTCTACATGA
AHES191782	AATTCTCGGACCCCTAAATTTGGTGGACTTTGAAGTCTGCATTGAGTG[A/C]ATAAAGGAGAAAAGGACAAACGAAAGGAAATAACGTGCCGATA
AHES418303	AATTCAAATGCTCTGTTGTCAGGAGAGGTGATTCAGATCCGTGGGTC[A/G]GAGACCAAAGAGAATATACTCCAGCTGTCGTTCAATGACTACGT
AHES162768	AATTCCAAGTGGGATATCTGTCTGAGAAGATTCCCAAACCCACTGATAG[C/A]TGATGTGTGGAAAACGATCCAACACAAAACTCACCGGCAAGT
AHES279815	AATTCTGAAATAAAGTCGACCAATACTTGGGCTTTAGGAGATCCT[C/T]GTGATTGGTAGGTGGTGCACGAAAATTACACTTACACTATGTAATT
AHMS238267	AAA[T/C]AATTAGAAATGCTAGTGAAACTAGCCTAAGATGACTTGTCATCATGTACACATTGTTGGAAACTTTCCTGGTCATACGTACGTGTCGCTGGCG
AHMS328065	AAGGGGATTCACCATAACGATTTGATTGGTAAGCATCATAGAATGGCTCTTGCTCATAGTGCGTTGGTAGGGGTTGTTGCCATGAAGATGGA[T/A][C/T]ATA
AHES176278	AATTCGTAGTGATGCGGCCGCATGGCTCACGCGACCGTGCGGATTGGAAAAGCACAAGTG[A/G]CGCGGAAGCGTGGACGACACGAATGCGTGGC
AHMS254366	GTGATTTCAGGGATTACAGGGCAGGAATGGCTCAGAGATCCAAATAAGGCAGTTCTAGTTGC[G/A]TTGGAAAGCTAGCATCCGAGGTTTCGCAAGATAT
AHES308067	AATTCGCTGGGCACGATTTCACTCAAAAATTATGTGCCAGCATCGACGCGT[C/A]CGCGTACAGCACGCGTATGCGTCCATGGGGTTTTGCGCGA
AHMS327068	AACCCAGGGATCAGCCTTCTCTCCCCTTTCAAAGTGAGAAGCATG[A/C]TAAAATAGAATTGGAGGAGAGGAAGAACACTTCCATGCAACCAAACCCCCA
AHES83298	AATTCTTCTCCCACGAGAAAATAATTTGCAGCTCTATGGATGGTGTGA[C/T]TCTGATTGGGCTAGTTGTCCACTTTCTCGCAAGTCAATCACAT
AHMS300924	GAC[A/G]TAGTTACTCAATACTAATGATCATGAGGTAAAGACATAAAACATAAACAAACATATATCATAAAAATCGAAAAACAGAAAAATAAGAACAAGG
AHMS283129	TGAGGTCATGTGACCAGCGTCATGCGTGCGCGTCGCTTGCCAAAATTCCTTTTCACGCGTA[C/T]GCATGGGTGACGCGTGTGCGTGGCCATGAATGTCC
AHES283433	AATTCCGAATTAGCAAGAGATACACACAGCAACACAAAGGAGTCCAACTAGTCGGACATCCCCTTAGGAACCTTAGAAGACGC[C/A]TCGACAAT
AHES140674	AATTCACCAAGAATCAAACCCTTGACCTTTCGGATCTAGAACTCTAATACCAT[G/T]TCATGAACCCACTCATCCCAAAAGCGTAACCTGATAGG
AHES286109	AATTCTGAAGCTGATTTGCAACGCCAGTTT[G/A]GGCCATCAAATCTTTGATAAAGTATGGACTATTATACATTTCTGGAAAGCCCAAGATGTCT
AHES417638	AATTCACATACCAAATTTGGGTAAACTGGTTTTCAAATTTTGAAAATA[G/A]GAGACCATTTCAGATCATCAAAATATGCAGTGAAATCAATGCC
AHES379219	AATTCACAGAGTTACAGAAGGATTCAGCTAAAAAAGCAGAGAA[A/G]AAGAGCTTA[C/T]TGGCGAAAAAATGCCAGTAAGGGGCATTTTGGGCGTTA
AHES94362	AATTCAAGCGCAATCACGCGAACGCGTGCCCCA[C/T]GCGGCCGCGTCACTTGCGCCACACAGCTCAACCTAAATTGCCAAAATATTTTATCCTT
AHMS210290	CGACCTCCCGACCTTTCTCGCAATGGGGAGTC[G/A]ACCTCTTGGGTCCTTTCCCACTCGGTCCGGGGCAGGTCGCCATCGACTACTACACCAAGTGGAT
AHMS330037	TCTGTTCCATAGCTTCTTGCAGCTTGGCAACAGATGCTTCTAGGCGGGTCCAGTAGTCGATTTCA[G/A]GAAGTTCAGGGAGGAACTCCTGTGCCCTCCT
AHMS347847	AGATGATTCTACTCCTATAGATGATAATTTTCCATTTGATAACTTGCAAG[C/A]AGTATCTGAGATAGTCCCTTGGTACGCACCTGTAGCTAATTATCTA
AHMS363891	ATGCATAAATGAGAACTGGAAAGAAAAAGTACAATAAAAAATAAAGAGAAACTGAAAAAAAGTGAAAG[G/A]AATATTTGGTTTTCGTATGTAAATTGGT
AHES375494	AATTCCTGAACCATATTCCTTCCAACCTTTATTTCAGGATTGGTTAGAACTTCCCATCCTCTGTTTCGAATTTGCTCTTGGATCCTCG[A/G]ATA
AHMS230007	CCTCTAACTATGGAGGAAAGTCA[A/T]GTAAAAATAATCAATTTGAGTCACAAGTCCTAGTCAAACCCTAGGGAAGTCTAGATTTAGTGACATACAAATC
AHES347389	AATTCCTTTGATGTAGCAAAGAATGCGAAGAACTGTCACATAGTGAGTAATACGAGGAGTCGACAAGAACTGACTGAGAACATGAACT[G/T]GAT
AHES10946	AATTCATAACTTGGAATGATAGATTGGGTCATCCG[A/G]GAACAACCATGATGAGGAGAATTATTGAAAATTCTTATGGAAATTCACTAAAGAAC
AHMS43119	TTCAATTT[C/T]TTCTTTTCTTTATTTGTGATTTCATTGGAAACATATACAAATGAGGATATAACATCCAAAGTTGTAAGGTGAAAGATCTTTATCAAAG
AHES163606	AATTCAATGTACAACTCGATGAAC[G/A]AGATTTGAGCACGACTTTCAAAGTACATTGAAAACATCTCCTGCATGCTAGCTTCGTCCGTTACATA
AHES122092	AATTCCAGC[A/G]ATAGCATGGAGACCCTACGTGGGAGTGGGTTGAGGATTTACTTGGCGTCAGGCCACCACCATAGCTAGAGGGAAGGAAGCAG
AHMS106838	CATCCT[C/T]CACCTCCACCATGTCCTCAGCAGAGGCGTATTTTTGTGGGCTTGACTCCTCAGGATTTCTCTCTTACAGTGTGGTTCCAGACCTCAAGGT
AHES243344	AATTC[T/C]ATTTCTACATAATTCAAACCAGCTTGGTTCGAATTATACATAAACATACGCACACACTAATTCGAACCAGCTTGGTTCGAATTACA
AHES50613	AATTCAGGGCCATTATCTGTTCTTATTATTTTGACTACTACATGAAAGTGAGTCTTTGCGAAAGCAACAAAGTTCCTAACTAATTGA[A/G]AAGC
AHES273509	AATTCTTCTACCTCTTTGCAAGCCTCTTCAACTTCAACC[C/G]CTTCCTCTTGGTAGCTTTCTTCCAATTCAATCTCTTCTTCATTGCTTACCAA
AHES137514	AATTCCTTCCCCCCGCCACGTGTCGACTCGACCTTGCTCCCTACAACGGTGGCCCCTAACCCCAGTAAAACCCCTGCAT[G/A]TATACTCACCCT
AHES167228	AATTCATTGTTCAAGTAAGTTTGCCTCTGTAATGCCTGGACATTAGCTTTGATATCAAGTTATCGCTGTTT[G/T]TTTTTTTTTTTGGGGTACAA
AHES340174	AATTCACGCGTACACGTCAGTGACGCATACGCATCGATAAGAAAAGG[G/A]CAACTCACGCGTAAGCATGGTGTACGCACACGCGTGAAGAAGCG
AHES296889	AATTCTTGTGGTTATTGACATATCTAGGAAGTGAAGATTTCTGCAATGAAATATCTCCAAAG[C/T]CTGTGGTTATTGGGCGCTCTACTACCTTT
AHMS73737	TA[G/T]CCAAATGAGTTCATAATACTATTAGCTAAAGCTCGATATTCGGCTTCGAAGGATGATCTAGAGACTATGGTTTACTCCTTACTTTTCCAAGATA
AHES391780	AATTCTACTCAAATCTGTGGCTGACAGATAAGCAGAGAATGACTGGAATCGCTTTTCATG[C/T]CTACAGAACCATGGTCAGAAGGAGAATTATT
AHMS124599	GCATATCAGGATGCCTACATCTTTATTTCAGATGCACCTGTTGTTACAATTGCATCATTTGCG[C/T]GCCAGCTTGTTGTCATAACTTCTAAGCAACGAC
AHES435741	AATTCATCCCATCACCATGGC[A/G]GACAACATTGACAATGACCACGATTCGGGTCTAGAAGACAGAACGCCGCGTAAAAACATGGACACTACAC
AHMS280929	TTATTGGTTTGGACTATGCTTGCAACAAAATTCCTTTGTAGAAATTCTAGATCGACATTTATCCTCCATCAAGTTTTTGGCGCCGTTGCC[G/A]GAAAAT
AHMS359828	AAAAAGT[G/A]AAAAAAGCACATTTCAATATTTTGCAGAGTTTTCCCAAAACAAAAATCTAATTCTCATCAAAATACACACACAACTCTCCTACTTTATA
AHES339280	AATTCTCAATTAGGCTT[A/C]TAAACATTCCCCTAGATCCATGCAATTTGGTTCTACACCACCAATTGCCATTCAACTTTGAGCATGCAACCATC
AHES206855	AATTCGGGAAGTACTTCTTATAAAATTTCACTTGGAATGCACCCCAGGTGATAGGATTATTCCCCTGCTG[C/T]AAAAGACGTCGAGCCCATTAC
AHMS51341	TGGCCTTGCACTCTCCTTTTGGATTCTCTTCTGTATTGCTTGGAAGAGTGCTAGGAGGGAGTTCAGAAATTTTCTTACTCAGCTGCCCAGTTG[C/T]GCC
AHMS27498	GAATGATAAAGAGAGAGTAAGGGTGGGATGCATGGATGATGAGTGT[T/C]CGTGACTGGTTCATTTATCATACAACAAATATCTGCAGTGCTACCAGGTG
AHES125641	AATTCTTACAACTTTGATCTTTCTTCACCTCCTTCTAGTTTACTATGTTATTTGGTGAAGTATAATCAATAATGTGAACATAATTATTAA[G/A]A
AHES294090	AATTCCTCCTCTATGGCCTGTCTGAAAAATATAATCTCAGAAAAGATGACCCTGAGAGGAGATGAAACTGTGGTGCTAACCAAAGAATG[C/T]TG
AHES139825	AATTCACAGAAGACCACAAGGGAGTAGAGCTTA[C/T]AAAACCACTAGAAACACCTATCCCAAGGCCATTACCACCCAGTACAGACTTCAAGTGG
AHES352033	AATTCATCCAACTCTTCTGTGTCACTGAAATCATAAATATGAGATTGAGAGAAATCTACCTCAACCTTGCTTTCAATTTCATCGGGAGAA[A/G]G
AHES51857	AATTCTATAAATAATACAATAACATGTATAAAGGACAAAGTTAGTAAAAGAAAAATAAATGTTGAATGTCAAT[G/A]GGTAAAAATCGGTTGGAA
AHMS97227	TGTCTCTAAGCTTTGATGGAGCTCTTCACAAA[C/T]CATGGGCTCCCAATGTTGATCCTCATCTTGCAATCCGGGATCCCACACGTTATTTTCACACCCG
AHMS382397	CAAAA[A/G]CGACTTCCTCCAATTGTTCCAATACAAAGTCACATTCCTCATTTTCCACTGGAGTTTCTAATCTCTCCTTCATGCTCTTTTCTTCATTAGA
AHMS85163	ATACTTTTCTAGTAGTGGGTCTCGTACATGAAAATGACCAGTTACCTGTTGTACTACAAGAA[A/G]GGAGTCGCAATATACCTTTAGGTTTTTGACTTTT
AHES171898	AATTCAAACTGACAAGTTTTTATTTGCGAACAACCATGATTTCA[A/G]GTAGTTGACTTTCGAGTAAACGATTTTTGACTCTTTTGAAAAAGTTT
AHMS103222	TAATGGAGAACA[G/A]GTTGGAGTTTTGGAGATGCTCTGTCATCTGAATCTCTGCTTTCCTACTGTATTCTTCTTCACGGATGCAATGCTCCTTCCATGG
AHES353619	AATTCCGTGAATAATGGGATACCTCAGAAGAAAGGAGTTATTGAAATTGATACTCTGAATACCATATTGG[A/C]TCAGAACAAAGTGTTGACTCA
AHES279756	AATTCAAATTATTTGTTTCAAAAATG[G/A]AAGGTTGGCCAAGAGAAAAATCATGAGATGTAAGTTCAAGTGAGTGAAAATTAGGAGAAGAATGA
AHMS374315	GATAAGATCAGAAACACAGTAACTCTTTATTTTTAGATTAC[T/A]GTGACTTATGTGAAATTGACAATTCAGGAGACACTTTTATTTTGTCTCATCGAAA
AHES140541	AATTCATCCAACTCATTTTGTTAGAGCAGCCATTTCTCCCCTGCTGCTTTAGCATCAAGGTTGAGGAATCTAGGA[G/T]CCCAATAGGCTTTGTG
AHES182809	AATTCTTCGACAAGTCAAT[G/A]TTCGACAAATTCGAACTTTATCAAGTTACAGGTGCATATTGGAACACTTTGGAAGGAGTGGCGTACTCTATA
AHMS167471	CCATGTCTTCTT[G/A]CAAAAATATTGTCGAGGTGTCTTCTAAAGTTCTCGAGGGAATGTCTGACTGGTTGGACTCCCTTGTGCTGTTATGTGTATCTCT
AHMS298074	TTTTATTTTTTCACATGTG[G/A]TTTTATTTTTATATAACTGGCTATTTTTTCTTTTTGACAATACAGCAAGTTCTAGATCCTAATACATGACACATATT
AHES167723	AATTCGAAAAGTCTAAACCTTGTCTGTGGTATTCCGAGTAGGATTTCGGGATTGAATGACTGTGATGAGCTTCAAACTC[G/A]CGATTGTTGGGT
AHMS20080	GATTTTTTCCACTAAAGGCAA[G/T]ATGTGAAGAAGAAGTTTCAAGATCTTCATGCCAAAAGTAGAAGCAATCGATCTCGGTCAGAGACGAAGATCTCTG
AHMS260123	CATTGTGTCCTATCGGGTGCCTGTTGGGTTTTTCTCTCCTTTGTGAGGCCCAAGC[C/T]CAACATTTTGGGGGTGTATTCTTTCACCCTAGTGTCACAAC
AHES293295	AATTCCTATTTCTTTATCGCC[A/G]GTCTCAACTAATGTTCTTCCTCTTCTCTTCTCTTCTCTGATTCTTCTCCTTCATTTTTGTAAAATAAAAT
AHES276727	AATTCTAGCGGGAAAGAGCATAAGAAGACCAAGGATTGAGAGATCCACATCTATTCACTCACATTACACACATTTT[C/T]GATACTTTTAAGATC
AHMS283334	AAACTGTGGGCCCCACTTAGTTGAGGA[C/A]CTACCAACAAATCTCTCTCTCACCAACTAAAGTGGGGATAGGCTGCTCCACCAAACTTGCCTTCTCTTT
AHMS180696	ATCTTCTTTTACTAGTCCACTTTGGTGGATCTGTGTCTAGTAAAAGCAGTGTATGATCAGAGCCATGCTAAAATCA[C/T]CTCCATGAAATATTTTATCG
AHES105381	AATTCTATTTGTTCCCATATTTCTAAACATTACCAATAACCATATTTTTTGAGATTTCCCCTTTCAACAAATCATATAAAAATATTTTAA[G/A]A

## Sheet: A06
Name	SNP seq
AHES118735	AATTCCAAT[G/T]TACAGAAAATAAGGACATCAAATGAAAATGAAAATTGGATTTACAAAGTATTATATGCAATAAAAATAGTTACCGGATGTCA
AHMS110235	TTATATGGGTTTTGTAGATCTCTCTGCGGTGAAC[A/G]CGTGGCCGTAAACAGTGCGGCAATCGGAGCTCTAGATCAAAAGTTATTGTGGTTTGAAGATC
AHES103964	AATTCTAACTTAGATTT[G/T]CATAATTCTTCCTCCGTTGTCTCGGTTGTCAAATTTAGGAACTAAGACGTTTGATGTTCCAGTTTCCAATTGAT
AHMS133704	ATTTGTAAAGTTGACGCACATGCGCCATTTACCTGAGTTTTTCCTTACCATTACCACGTTGGA[G/T]AGCCATGTGGTGAAGCAAATTTCTTTGATGAAG
AHMS481	GAGTGATGTGAACTCTTTTCACATATGAATGGATGGTGCCATCAATAAGTCTCATGTTGGCGTAGAACTCACGAACCAGACCTGGATAAACT[A/G]GCTT
AHES174434	AATTCGGCGATGAAATCGGCCAAGAATTGAGATTTGATAGATGATCGTCCTTGGTATCTGATGTCAAACTCGGAAAGTTCCACCAA[C/T]CATTT
AHES152178	AATTCGCGAAACTC[G/A]GGAACTTAGAGAATTACCTCTGAAGTTCACCAACCTGATGAGTTAGAGGGTCAAAACCCTACGAAACTTATGAGATT
AHMS80857	GTCAGCTGGTCACATGTTGTGTATGCAT[C/A]CCTGTCAGAGGCAATACCGATTGCGCCTTGACTTGTTTACTGTTGAGGAGCTTCCCACCTTTATATAG
AHMS157106	TGCAG[C/G]AAATAAAGATAAGGAGTAGAAGCAACAAAGGTGATGGTTCTAAATATTCTGTGGTTCCAAATATCATTTTTCCTACCTTTTTCGGTGGCAC
AHMS301951	TACTGCTTGCAAATACATAAATTGTATATATATTAGCAGCCTATTTATTTGGGATTTTATCACAAATTCACAATAGGACCAAAAAGAA[G/T]AGATGCTT
AHMS267585	ATTGTTGCTTGCCCACAAGCGACTGAAAACAAAATAAAATAAAAATAAGAGAATATACAATGAAT[C/A]TCACAATATCAATGAAGCTTAGTCCCAATTA
AHES119028	AATTCTACTCAAATCTGTGGCAAATAGATAAGCA[A/G]AGAATGACTGGAACTGCCTTCTATACCTTTCGAACTATGGTCAGAGGGAAGATTATC
AHMS141688	TCGATCTTGAAGCGCCTCTATCACTCTTGGATTTGATGAATTTTTATCCCCGTTGAGCTCCGGAGTATCTTTGAGTGTAACATCCG[C/A]ATTCTTGTAC
AHMS263496	CTTATTTTTGAAAATTCTTCCCTTCTTCTCATATCCTAATTCTTCTACCTCCTCCTTCTTTTCCTCTGACATCTCAAGGAATCTCTATACTGT[G/A]ACA
AHMS146607	TGCTT[C/A]CATCTCGGCCATGACGTTATCGTACGCACGGTGCAGAATTGCAGTCAGCTCCTCCGATTCGGTGAAAATGTTCAACGCACTCTGTCACAGC
AHES48642	AATTCTGAGCAGAACCTATCTAGCTTAGCAAATATAGTCTCT[A/G]ATCTATCTAAGGCCACTCTCAGTTTCATGAATGAAACAAGGTCCTCTGT
AHMS21011	TTTTCTTCCCAAGTCAAAGTTCAACTTCA[T/G]CTTTGAAAGACTTGAAAACATCCAAGGCATGGAACTTTTCATGAATCCAATATAGATAACCATAACA
AHES227584	AATTCCTTACTAGCAAAAGCCCCTCTCGTCAAAATCGCGTCGTTGCCAGGGAGTTG[C/A]AAACGTGTGCCTTATTACTGGTTATTGTAAATATT
AHMS269510	AATCTTGTGGAGTAGTGTAGTTTGTAATAACTCTCTTGAAACTCTTCTCTAGTTATAAATTCCAT[A/C]TCCAACTATAACCTAGAATTACCAAACTTGG
AHMS90775	AGGAGTCTGAGTTATCTTGCAGTTGAGGCAGCTTGAAGATCTCTCTTATTTTGTCAGAGTGGAGGTGAACAATCTTCCCTCTTACCAGAGTT[T/C]GATA
AHES97544	AATTCTCCATTTCGCGCGCTCGCGTGGGCCATACGCTCGCGTCAGTGTTCACTGGTCATCTCCTTGTTTTCTTGTGCTCCTTC[T/C]ATTTTTGC
AHMS268166	CTGTTAGTTGG[A/C]CCCCTTATGGTCTTTCTGTTGGTTATACCCCACCGGTGGATAGATTTATGCCGCCTATCCGCTTTGGGAATGCAAATGGAGTGAA
AHES107988	AATTCCCTCAA[T/C]AAGAAATCCCTGAGATGTCTCAAGGGATATATTTTCCTCCACACAACTATTGGGAGAAACTAAGGATAGGAGCACCAAAA
AHMS236365	CTAGA[C/T]GAGTTTTTGTCAAAACAGCCGCATCCCAAAACATAAGTGGCATGGAGTCTGTGTATAACATGGCAATACTAATTTCAATGAGATGCCTATG
AHES209817	AATTCACAA[T/G]CTGGTTTGGAGAGCTTTGGGTTCGATGTCTGTAGTTGCACCGGCCCTGGCATTGGTTGCATATTCATCTTTTGCGGTTGATT
AHMS297087	AACCCGTGGGGACTCAGGAGAGGATCGT[C/T]GAAACTGCACAAAGTGAGATTGTAGCATTTGTTGCAGATGCAGGCACTTGCGATTATCACCAACAGGT
AHES285299	AATTCATCATCAAGGGCAGAAGCGATCACCACTCGAAAAAGAAAAAAT[C/T]CATTGATGGTTGTCTCTATGCCTTGATGATTGTATACTTTCTT
AHMS93935	ACCGTGACCATAGACCCCTTTAGATCACCCCCCAAAACCGTGACCATACACCCTTTTAGGTCACTCTTCCAAAAAACCGTGA[T/C]CATAGACCCTTTTT
AHES349546	AATTCTGCAATGAAGTCAGCTAGGTACTATGATTTGATGGCTGTCCG[T/C]GCTTCGTATTGGAGGTCAAACTTGGACAACTCAATTGCCCATTG
AHMS291248	GTAGAAGAGGAAGAAATAGTACACCAAGATATATCCTGATTCAGCTGCTAAGTGCCATGCAGCCTACAT[T/C]CAGTCTCCATCATAACAATGATGAAAT
AHES350807	AATTCCTCATAACAA[T/G]CTTTCTCTTATTGTTATCAGCTTGATTTTCTTTGCTTGTTAGGGTAGGGGTTGGATTCCTTCTTGCAGACCTTCTC
AHES144108	AATTCCTGGACGAGTACTTTCCAGCAGAGATTACAGATAGATTGAGGAATGATATTTCCTGTCTCATTCAAGGTGAATCA[T/G]AGACTCTCTAC
AHES239549	AATTCATGATCACCCTTGTTTCAATTATTTGCTGTGGTGATCTGCCTAATA[T/C]ATTTGATGCATTTGATTTACTTTTGTGGATTTGTTTGCTG
AHES83709	AATTCTCATATGCTTCCAATCGAAGCTC[A/C]TCAAGCTCCACCAATTGTAGCTTCCTTTCTACTCCAACCCCAAATTCTATGATACATTTTCTT
AHMS30759	TCGT[A/C]TAGGAATAGGATTTACTATCGTTTTGTGTCTGTCACTACGCCCTCCAGTCGTGAGTTTGAAGCTCGTCACAGTCATCCCATCCCTGATCCTA
AHES194509	AATTCAATCAAGTGGCTGAGG[T/A]GTGGTTCAATTCTGAAGAAAAGAATGTAGCATTAGGGAAAATATTTTTCTGTATTTGCAGTAAATTTGGG
AHMS289161	ACGCCAAAAACATGTTACAACTTGGC[G/A]TGTAAAGCTCAAGCTCAGCCCAAGCACACACCAAGTGGGCCTTGGAAGTGAATTTCTGCACTTAGACTTA
AHES100266	AATTCTTGAGCT[A/G]ACTTGGAATGCCTGTTTGGGCCATCAAATCTCGGGAAAAGTATGGACTATTATACATTGCTGAAAAGCCCAGGATGTGT
AHES354040	AATTCTACAGTGGGCAGTCAAGTTATCTGAAATCGATCTTCGACATAAAGCTCAGACAGCCAACAAATCA[T/C]AGTATTTGGCCGACTTTATTA
AHES251669	AATTCACACACCT[C/A]TTTGTCATTCATGTCACACTAATTCACTCACTCAATTCTAGTGATTTATCTCATTCCAATAATGTATGCTTCCTTGCT
AHES196238	AATTCGCTATTTTGCCAAACACTGTATAATCTATACCTTGATGAATTTGAAATAGTGCCAATTGATCTCTT[T/C]TCTGTTGGGCAACATCTGCT
AHMS98480	CTCCAAGAGAAGCCTCTGCACGTGTAAAGCTCAAG[C/A]TCAACCCAAGCACACACTAAAGTGGGCCCCAGAAGTAGATTTCTGCAGTTAGACTTATTTC
AHES127521	AATTCGAGTGTAACTGGTGATGTTGTCCTATCCCTAGTGTAACTA[A/G]AAACAAAATATTGTTCTTATGCTTCTAGTGTCATTTTATACATGTT
AHMS46105	AAATATGAATGAATATAAAACAGACAAGTAAAAGAAAAGAAAACCTTTGCTTTTGGAGCCAGTCTTGCCATAAGTG[C/T]TGCAGTTGCATTACCAGAAT
AHES5772	AATTCTTTATTTTTTATTAGGATACGATTGGATACAGCAGACACGTGT[A/G]TCGAACGAATATCGATGAGTGTCGTGTTCAATATGTAAACATA
AHES110721	AATTCAAGCTTGGGTGAAGGGGGAGCACTTAGTTATAGAATTAGCATCATGTAGCTTAGTTTCTAGAGAGA[A/G]AAGCTCCCTCTTCTCTCTAG
AHMS296482	TGCAAG[G/A]TTCTGTATCACCTTTATTCAAGTCTCTGTCAATATCAGATAATGTGAGTTCTAAAAGAGTTTTTTGCTATCTCTTATAATTTATAGTCTC
AHES180528	AATTCTGGGAGGTCAGAATCCAACAGCATTTGCAACCCTTTTCAGCCTCTGAATAAGATTTTTACTAAGTCC[T/C]TCAATTTCAGCCAGAAAAT
AHES12693	AATTCGAAAATAGGGAAAAAGGACCCCCA[T/G]TACAATAGTCAAAAGTTCTACTATACTAAACTAGTTACTAGGGTTTACAAAAATAAGTCTAA
AHMS136672	TCATTAGATAAATTGAACTTCGAGTCATTAGCATAATCATCATCACT[G/A]GTCGTTGCCATCTCCTCTTCAAAACTCTATAACATCAAATCTACCCTAT
AHMS216830	TTTTCAAAAATTTGGGGTTTTACAAATTTGGCCTCAAATACTTCATAAATGAGTTGGAATTGGGTTTGAGAAGGTCCAGAAATCATCAGCCA[T/C]GTTT
AHES159312	AATTCTTTCGGACCTCAAACTCCCCCGAGTTCGATGGTGTG[T/G]ACTTCTTCTCCTTTGCCTTTGAGGTTCAAACTTTCGTTATAACAGCGGCG
AHES262938	AATTCATGGATTTGCCATCTAAGAGATGTATAATCAAGCTTGTGATTCAATG[A/C]TATCCCGCTAGGGACTCGCAAGAACCCATGTAGAAAACA
AHMS352122	CAAGAACAAGAACAAAACACTCAAAAAAAGATCAAGATCAATAAAGAAAAGAAAAGGTTTTGAAAA[A/T]TTTTTGAAAAGAAAACAAAAGTAAAAAGTA
AHES203785	AATTCTTGTAATTGGGGTTGGGTTTGGGAGGGAGATGGTTTGAATTT[C/G]AATGAGTGGGGGTAAGTGGTTTGTATAATGGTTTTGGAGGAGAA
AHES128438	AATTCGAAAATAGGGAAAAAGACCCCTAGTACAATAGTCAAAAGTTCTATTTATTCTAAACTAGTTACTAGGGTTA[C/T]AGAAATAAGTAACTG
AHES236679	AATTCCTTCAATTCTCCACCCAAGATTCAAACAGAAATGAAAACTAAAAAAAAGAGAG[C/A]AAAATGAAAACTAAAGAGTGCAAAACTCCCTAT
AHES212843	AATTCTGTGCCTTTGAGTTCTAGCCTCTATCACAAAGTCCCTAATCTCTCCATACCTCGGTTGAACTGATGTCTCGAGATGTCCCCAA[T/C]GAG
AHES145636	AATTCACTTTCTGTATTGCTTTTCAAGCAATTCTT[A/C]TCTTCTGATTAGATATGCTGCATTTTGATTCATCTTTTACTTCTCTGTTGATTGTC
AHMS117692	ATCCGAACGCAAAATTCATCGCCTGATTACAAAGCTACAGGTCGGCAAGGCGAAAACCAAATGCACCACCCGACCACGATGAAAGCC[G/T]AACTCATCG
AHES308017	AATTCCACACAAATAGTTCTCCAATTGGCT[A/G]ACAAATCCACTAAGCAAGCACTGGGAGTTGTGGAGAATGTACTGGTAAAGGTGGGGAAATT
AHES368184	AATTCTCCATATTGTGAGGAA[A/C]TAAGTTTGGTGTTGCACACCAAAACCTTCCAAGGGTAAATGTGAAACTCTTAGTTTGGTATTCCACCAAA
AHES138602	AATTCTTCAAGTCTTGGATGTGGGCTTTGGATCTTGAGTTGAAGTAGTTCTCATCTTTAGTGGGCCCAG[T/C]TTGCAGAGAAATATGAATTAGG
AHES309585	AATTCTTGTAGATCTGTGATACTGTCAAGACCAATAGGGTTGATCCCGATAT[A/C]TACAAGCTTATGCTTTTCCCTTTTGCTGTAAGAGATAGA
AHES45936	AATTCTGAAGCTGATTTGCAACGCCGGTTTGGGCTGTCAAATCTCGAGAAA[A/C]GTATGAACTATTATACATTGCTGGAAAGCCCAAGATGTCT
AHES19246	AATTCTATGTGCGTGCCACCCAATTGGAATTGTAATAATCAACTTGAATATGGGTGTAAGAACAAAGTTTGGGATCCC[G/A]GTATACATCATAT
AHMS384112	CACCAATAAAAATATGTAATGAATGAAA[G/T]TATGTAGATAAAGTAAGTAAAATAGAATGAAGGAAAAGAAGGATGAGAAGCTAACGAGATGAAGAAAA
AHES143000	AATTCATTCTTGAAAACTCTGAAAATTTTTCGAAAATTGGTGATAAATTTTTTTGAAAAATTTTTGAAAATAAAACAAAAAA[C/G]AAAATTACC
AHMS276188	GTCAATGCGTTTATAGTATAAACGAGATATAGCAAGACAAATTTTCAGCGGCTATAAAAAGATGTGCAACACTTGGCATTCTCCATATACATTT[T/C]AT
AHMS351252	AGAAAAAGATGGTGAATCCCTCTATGAAGCTT[A/G]GGAAAGATACAAGCAGATAACCAAAAGGTGTCCTTCTGACATGCTTTCAGAGTGGACCATTCTG
AHES246702	AATTCTTCCTGCTAAGTCTGTTTTCTTGTAGGATGCCTT[T/C]GATGGGCTGGCTGGTATGAACTCTGATAGTGTGAGCTTGAAAGTATGGGTGG
AHES298904	AATTCGTGCATCAGACGG[C/T]GGCTACCACTTCCTCTTCAGAACCCAATGGTGCGCTTGATATCTTCAATGTCACACCCTTTTCTCATTTCATT
AHMS247183	GGTTCGGACCAACCAGCCCATAAAGGAGATATTGCAGAAAATAGATCTAGCAAGAAGAATCC[T/A]ACAATGGGCAATCGAGTTGTCAGAGTTTGACCTC
AHMS262924	TGACAAGCGCGGTTCCCAAGGCAA[T/C]TGCAAAAGTAACGTACGCCATACCATCAAGGGACACAACATTTCAAAATTTTTTCAAAAAAGCGACGAGTAT
AHMS182983	AAACCTTGGCTTCCTGATTTGAGTAATAAAATAGGATCTAAGCCAAATCGAGTCATATAATCATTCACTTCTTTCAAATT[T/C]GTTTCCTTTACTTAGG
AHES132098	AATTCCATGCACCAAGTTTTTGGCGCCGTTGCCGGGGATTGTTCAAGTTTGGACAA[C/T]TGACGGTTCATCTTGTTGCATAGATTAGGTAACCT
AHES408487	AATTCAAAGAAGAAGACAAGGGAGTGGAGCTTGCAAGACCTCTTCCAAAGCCATCACCATCCAATA[C/T]AGCATTCAAGTGGGTAAAATTCCTA
AHES157868	AATTCACCAAGCATCTAAGAAC[C/T]TCCGTAGTATAGGGCTAAGGCATGTATGTAAACCTAAAATAATGTAAATATAATAAACAATTATGATAT
AHES384646	AATTCCTCTCTTCCGCGCGGT[C/T]GCGTCGCTGACGCGTACGCGTCACTTTTCGCTGGTCATCTCCTCAATTTCTTGTATTCCTTCTATTTTTG
AHMS168388	TGAGGTCACGTGCAACCTCCCGTGTGTGCG[C/T]GCCATGCGTGCATGCGCGCCGATTGTTTTTGTGATCCACGCGTGCGCGCCAAGTGCGTGTGCGCGT
AHMS74289	TTCCAATTTCCATTTTGAAAGCTATGAACAACTAAACCC[T/C]TTTCATTAGGTTAGGGAGCTCTATTGTAATTCAATGGATCAATAGTAGTTTTCATCT
AHES79528	AATTCAAAAA[G/T]TTATTGAGTCAACACCCTCTACTGACCCAACTTGAGGAGGGAGAAGAAGTCATATTGTACCTAACTATTGCTAATAAAGCT
AHES103803	AATTCATCCATTCATAAAATAGACTGGATACATCATACAACATACAGT[T/C]ATACATAGTTTTAGGGTTTTAGATGTAGCTTTTAGAGAGAGAG
AHES44556	AATTCAATTGAATGCTTGTTTGAGCCTCG[G/A]AAGGGGAATCACTTGCATTAGAATTGGAGCTCTATCCTTCACTACTCTCTTGATCAATACTA
AHMS62799	AATAAAAATCTGAAAAAAAAA[A/T]TTTTGAAAAATATTTACAATAACCAATAATAAGGCACACATTTGCAATTCCCCGGCAACGGTGCCATTTTGAAGA
AHES221745	AATTCTGAAGCTGATTTGCAACGCCAGTTTAGGCCATCAAATCTCAGGCAAAGTATGGACTATTATACATTGCGAGAAA[T/G]CCCAGGATGTCT
AHES55921	AATTCAATTTGGCTTATGCAATTTCAGTTTCTGATAATTCTATTCTGCAAATTTTCCTTTTTGCAATTCTA[T/C]AATTCAATTTAGATTGAGCT
AHMS304892	TGCAAGAAGATCCTCATCGTTACACTAGAAGATTCAATTTTGATCAAAGATTGGATCAAGTGCTTTCAGAAATCTGTGTGGAAGGAGCACA[G/A]TGGAA
AHES282728	AATTCACAGAGTTACAGAAGGATTCAGCTCAAAAAGCAGAGAAAAAGAGCTTACTGGCGAAAAAA[T/C]GCCAGTAAAGGTGCCATTTTGGGCGT
AHES101479	AATTCAAATTCAAACTATCCTAATCTCATCTTA[T/C]GGAGAAAAAGATAAGATAACTAATTATTGACTTCAAATTCTAATCGAAACAATAATTC
AHMS180625	ATCAACTCGGCGCAATAGTCTCGACTCCACATCTATGCATGAAGTTTCCAACCACAGAAGGAATAG[A/C]CACAGTAAAGGCAGATCAGAAGATGGTGCG
AHMS127796	AACAATCGTTGGTAGGATGTCCGTAGATTTAGTGGTACTCACAGTATTCTGTTCGATTTCCCTCTCCTTTTTTATTTTGATTGGCCGAGGT[G/A]GTGGG
AHES428635	AATTCTGACCTCCCTGCACTCGAAGTGGATTTTCTGGAGCTAC[A/G]GAGACCCAATTGGCGCGCTCTCAACGGCGTTGGAAAGTAGACATCCTG
AHMS22740	AAGATAATAACGACCTCTTCGCATGGAAAGCCGCAAACTTGCCGGGCATAGACCCCAAGCTAATGTGCCACAAGCTGG[A/C]AGTATATCCAGGATCTCG
AHES128814	AATTC[C/T]GAGGGTTCTTCCTTATGCAAAGCCTCTCTCGATGCTTTCGAATACCCAACATTTTGCATTCGCTGCACCACCATTTCTCACTGCTT
AHMS12526	GTTGGACATTTGGTGAGCTCCCTGTTATGG[A/C]GGCTTGTGCTTGAACTCATCCTGGAATTTTCACCAGTGTTTGGAATGCCAACAGCCTCCGGGGTCC
AHES319449	AATTCTGAACAGAGCACCTCTAACTTAGCAAACTTAGTCTCT[A/G]ATCTGTCTAAGGCCACTTTAGGTTTCATGAATGAAACAAGGTCCTCCAT
AHMS26762	AAATTGATATTTATCTTATGGTGAAAACTCAGGTGAAGTTGACTTCACGTGAAATTGATA[C/T]CCAAAAATCGTTAGATGAAAATGTAGTCAAATCAAC
AHMS367675	GATGCTTACATAAGTCCTTCACCGTGAAGTTACACA[G/T]TCCTTGATGGTCATCACATTTCTACTGTCAATGGAGACCATGGGACTGAGTGGTATTGTG
AHMS18818	ATCTCGGGTCGTCTCTCAAGGAATTGCAGGAAAGTGTTCTTATTATTGGTTATGAGTTGTGTAAATTGGAGGTTTGA[A/G]GATGAGAAATGAGAAGAGT
AHMS122641	AACCCTTGTGCATTCCCGAGGCAAGGACGCTAAAAAGCGCGCGCTCTCA[G/A]AGGAAACGAAACATTCTGCATTCAAAAAATTCTACAAGGATAAAATC
AHES89181	AATTCCACCGAGTTCGATC[A/G]TCTGGAATTTTTCTCTTCTGCCTCTGAGGTTTAGACTTTCGTTGTAACACCGGTGGGTAGTGCACGAAATTG
AHES202909	AATTCGTCTTCA[G/T]CAGGTTTCAATGCAGATTTTGTCGTCACTCGTCAGGGTCTCAAGGAGGAGGAAGTCACCAATTTCGTTTTAGGGCTTTT
AHMS130760	AAATTCATATATGCTTAGATTCATCCAACCATGATAATTTGATGTAGTTTCATGAGAATTATGCTATAATTACTTG[A/G]ATGCTAAGAAGGACTATAAT
AHMS1869	AGTGGCGTGCCATGCCAACTATGTTATCCAAAGGAGGGATTCCAAGTTTCAC[C/T]ATAGGCGTGGCACGTAATTCCTGGATGTGGCACCCCAACAATGC
AHES31939	AATTCTAAAAGGCA[A/G]GACTGTGTTTCTAACCTTATAACTTTTTCATGTGGCATGGTAATGATCTGGAGCTTGATTTGTTGGAAAACTGAAAG
AHMS66509	GGAGGGAAGCAAGAGGGAAAGGAGTTGTTGGTGCTGAGGAAAAGGAAGAGTACTTTGA[T/A]CCCAACATGGAAGAGAACTTGGAAAACAATCATGAAGA
AHMS86758	AGTAGCGTAGAAAGGGAAGGATCTTATTGTTGACCCTGCTAGGAATCTGGATAAGGCTGCCAGTCTCCCATTGAGTTGTTGTACCTCTTTGATG[C/T]AG
AHMS345182	ATTGTTGCTTGCCCCCAAGCAACTAAAAACAAATTAG[T/G]ATAAAAAGAAGAGAATATATAATAAATTCCAAAACATCAATGAAGCTTAGTTCCAATTA
AHMS280	AAGTCGGATGTATTTGACTGACGCCTCTGATGCCACCTGTTATAAAGTCT[T/C]CCCAACCACTTTGATCAAGGCAGCGATGAAGTGGTTCAACAACCTA
AHMS108644	CCAAACTTGCAAGATAAGCAATGATCATAGGTGGAAATATGGAATTGAGTGATTGAACCCTCA[T/C]CGGATATGTGTATGCACTCTAGTCGCTCAAGTG
AHMS133669	TCTTTGCTTTA[T/C]GACACGAGGTAAGGCTTAGGCTAATTAGGTTGTTACATTGGAGAGGTAGTATGAGGGGGTATTTATAAAGGTGGGATGGGGGTAG
AHMS279946	GTTTGGTGTGGTAAAAGCATAAGCTTTTTG[T/C]TTTTCCATAACCATTGATG[C/G]CACCTAAGGCCAGAGAAACCTCAAAAAAAAAA[A/G]AAGAAGAGAAAAG
AHMS190719	TTGAACTGCTTGGCACTCTTCTGTTATTTATTTTGATAACTACTATTTTGTTTGCTTCAACT[C/G]TACTTCCATATTCATATTAGCCATTCTTGTTTCT
AHMS281700	TACAATTTGAGGTATTTCATATTTATGATTTAGCTTTTTACATCCTTTGGCATTGGCTGAGTAATTAGTAACACTTGAGTTATCAAACTCAG[C/T]TGTT
AHES411537	AATTCACAATCCCGTTCAACTAACCAGCAAGTGTACTGGGTC[A/G]TCCAAGTAATAAACCTTACGTGAGTAAGGGTCGATCCCACAGAGATTGT
AHES302861	AATTCTTCCAGTGTTTTAGGTTTGGTTATTGCTATTGTTTCTCTAAACTTCCCGGGCCTGAGTCCG[G/T]CTTTGAGTGCGTGCAGGTGGACGTT
AHES282309	AATTCTACTCAAAT[C/A]TGTGGCTGACAGATAAGCAGAGAATGACTGGAACTGCTTTCCATACTTACAGAACCATGGTCAGAGGGAAATTATCT
AHMS2168	TATTGGCTTGTGAACAATGACTCTTTGGTCGTTTGCTCGTGTTGTCTAATGAAGTT[T/A]TTCTTACTTGTCCGATTTTGTCGTCGTTTTTAGTAACCGT
AHES388533	AATTCCGTGAATAGTAGGAC[G/A]CCTC[A/G]GAGGAAGGGAGTTCTTGAAATTGATACTCTGAATACCATATTGGCTCAGAACAAAGTGTTGACTCA
AHES135440	AATTCGAATAAGGAAAAGTTTAGGGGC[C/T]AGCAGTTTTATTGAATTTTGCCCAGCATGTAACCAGCAGAGGAAGGTGAGCCATTGGATGAAAT
AHES103915	AATTCATCAAATCCCTCCGAATGCTACCTAAAATAAATAAAATTGCACAAAACTCAAAATAGCATCCATAGTGGCTAAAATATAATTAA[G/A]A[T/A]
AHES107409	AATTCATATTGATATGCCAAAAATTGGATCTCCATAGCAACCTTGATGGGCACCATGTGTGTGATAAGAACAAAACGTAGTGTCGTTAA[G/T]A[T/A]
AHES300879	AATTCACAAAGCTCAAGTTGGTAGTTATAACGCCACAGCAACATATTATAAATCAAGATTCAAGCTATGCTTTATTCATACACA[C/T]ATGTAAA
AHES333756	AATTCTATTCCAACCTGATTGAGAACCGACAGATGATTAGCCATGCCGTGACAGG[G/A]TGCGTTGAACATTTTCACTGAGAGGATGGGAGGTAG

## Sheet: A07
Name	SNP seq
AHES276527	AATTCCGTAGCTCCAGAAAATCGATTTCGAGTGCAGGGAGG[T/C]CAGATTCCAACAGCATCAGCAGTCCTTTTGTCAGTCTTTCTCAGAGTTTT
AHES63956	AATTCGCAGTGACGCGGCTGCATGAGTGATGC[A/G]GACGCGCAGATTGGAAAAGCAGAAGCGACGCGGAAAACATGGACGACGCGCCCGCATGG
AHMS314810	TTCTTTATCCCCTAGTCGACGAGCGCGATCCTGAGAATCT[G/T]TTCATAATCATTCTATGGAGTCTGCGGAGGAGG[C/T]TTCACTCAGATCCCAACGTTAT
AHES36201	AATTCTAACTCAATCATAACTTATCCTCTTGGTCTCCCACCTCCCTCCAACCCTCCTAAACTCCAGTGCACAGGCAAGTAAAACAGA[T/C]AAGA
AHMS385590	TTGTTTATTCATGTTGATTGCTAATTGCCTACTTGTTATATATGCTTTCTGTATGTGCTTGTCTT[A/G]TCTGTTTTACTTGCCTGTGCACTGGAGTTTA
AHMS158620	TCC[A/T]CCTCAAAACCAACCAATCACAGCCCATCTCTACGACCCCAAGACCTCCAAGGCTGTCTCATTTGATCCTTGTGGCCAAAATAAGGAAGAGAGA
AHES63686	AATTCATTCCAACAATCAACACTCGT[G/T]GGGCCTTGTCACTTGCTTCCACTTGCTTGAATGCGTTATGCGCCTAATCTGGGACCCTGGAGGTT
AHES111212	AATTCTCACTAAGGTACCAAACTATCCTCCTAGACTCATCCAATTGAGCACTAGTCCAACCCTTGCTCCTCA[G/A]TTTTGAGCTTCCAACCATA
AHES430566	AATTCTCACTTTCGCTATGAGTTTGGTTCTAACTATGTTGTAGGAAATAGGAGCTATAATGAGAATATGCATCAAG[G/T]ATGGAACAATCAAAG
AHMS378704	AACCCCATAACCATTTGAATATGCCTGACTGAGATTTACAAGGTGACCATAACTTG[T/C]TTCAAGCCGACAATCTCCGTGAGATCGATCCTTACTCACG
AHMS155343	AGGAACTCAAAGCCACGTTCAACGTGGGATACTCCACATACCACGTGAGGAATCCAAGGAGAAAATTGAATAAAGAATGAG[C/A]TTCACGTATAATGTG
AHES49752	AATTCACATTCAACGAGAAGCTAAATCTTGATTCAAATTTCTTCCTGAATAGTTCACATGGTACGTGGAGTATCCCACATTATACGTGAA[G/T]C
AHES214089	AATTCCTTCCATTCGCTTCCGTTCTATATCATTTTTTGGGCATTGCATAAGACTAAACTTGTCCT[C/T]TTTTTGAATTGGTGCAATTCCTACGA
AHES262399	AATTCT[G/A]CCATGGTTGAAAATTCGGTAAGAATTTCTTTGATGGACTCAGTTGCTTTGGATGACTCACGTCGGCTCTCATAGTCACTCTCCGA
AHMS369980	TCAAACATGGATTCTTTTCACTCAAACACTCAATCTCTTTCTCAATTTC[G/T]TTTCTCTCATATTCTTCAAATTACTCACATCCCAAGGGCCCAGTTGA
AHES173896	AATTCCACTAATTCGAAATAAAGGAAATGACGTACAAATAGACTTGCTGGAAGAAAGCTCATGAATGCC[G/A]GGAACAAAGGATTGAACATCGA
AHMS165165	CTACACCATTAGTTATTGAAAG[G/A]CTTGCTTTGTAAAGCAAAAGTCGAGAGCTAAAGTTTTCGATAGCTAAAAAGAATCTTACCAAATTTTGTCATTG
AHES107990	AATTCATAAAGAAATAGATTTTGGTAATCTATCCAACGATGC[G/A]TGTACGTGGCTCAAGCGTGCACGTGGGAAGGAATCGTTGATAAACCCCA
AHES85029	AATTCTCCACTTTGCATGCTTTTCTCTTCACTTCTTCCATCCAATCCTT[G/A]CCTTATAAGCTTGAAATCACTTATAAAACATATCAAGGCCTC
AHES341236	AATTCAACGTGATAAGCTCCTTCATTCTTCTTTTTCTTCGTTTTCTT[T/C]TTCGATCTACACTTCTGAATGGAAACAATGAATGATTCAACTTC
AHES148083	AATTCTTGAAGTGATGGGGGGCGTGATACCTGCAAAGGCA[C/T]TCTAACGCTCAAGTTAGAATGGATCTGAGAGGTATAGGAGAGGGTTTAGTG
AHES83299	AATTCTGCTTGTGTGATTGGTTGTGTATAATTTGTTCAATTTTTGTTGTATTATTTTCTCTCTGTTGTAAAGTGTGTCGG[G/A]CACTATATCCC
AHES436051	AATTCAAGCTGGGGCAAAGGGGGGACAATTGTTTGGTAGCTTAGCATCATGTAGGTTAGTTTCTA[G/A]AGAGAGAAGCTCCCTCTTCTCTCTAG
AHMS330448	TGTGCAGCAGGGTTCACAGAAGAACCAAAAGTAAAATGTGATCTCAGGTCTCAAGAGACTAGAATGCAAAGTCTAGATCTCAATTTGCCTTCC[C/T]AGA
AHES205203	AATTCA[G/T]CACAAAAGGAAAATTGGGCGTTGACGCGTACGCGTGACTGGTGCCCTTTTTTATATGAAATTATAAAAATAACTCAAAATGAAGG
AHES310003	AATTCTGATTTTTTCTTTCCATTTTTTCCAGTCAGTGGTGCTCAGAG[A/C]ATTTGGCATTACTCTTTTACTTGCACTTGGTCTCGACTCTTAGT
AHES295223	AATTCCTCAATGTCAT[C/T]C[G/A]AAAATACCTCAGGAAATTCACAAACAACTGGAATTTTCTCTAAACTTTGTTCCTCACCCGACACACTCGTAGC
AHES47410	AATTCTTGAGCTGACTTAGAACGCCTGTTTGGGCCATCAAATCCCG[A/G]GCAAAGTATAGACTATTATGCATTGCTGGAAAGCCCAGGATGTCT
AHMS43925	TCAATCATAACTTGAGTTACAGAGGTTCAAATGAGGC[G/A]GTTTTAGTTGAGTTGGAAAGCTAACATTTGGGGCTTCAAAATGATATAAAATTTGCCAT
AHMS36510	ATGGTGAGTGAAAAACACGCGCCAAAAATGAAAGAAACCCCTCCTTTTCCATTCG[T/C]GCTTCATTATGAAAAAATGTTACATCTTCAACACGAAACCA
AHES132696	AATTCCATCCAAAGTCACTACAACCCAACACCTCAGCCACATACATATATTTTTCTTT[C/T]AGGCGCTTGTATTTATTTCCGATGTGCTTCACA
AHES339610	AATTCTTGA[G/T]CTGACTTAGAACGCCCGTTTGGGCCATCAAATCTCAGGCAAAGTATGAACTATTATATATTGCTGAAAAGCCCTAGATGTCT
AHES46420	AATTCAACAAACTATCAGTTCATGTGTTTTTCTGCTCTTCTTTCTTTGTCTCTTTACTC[T/C]GTTCTAATTACAAACATATAATAAATTGAAAA
AHES112903	AATTC[C/T]GGAGCTCTGCCATACTGCTGTTGACTGCACACAAAGCAAGAGGTAGTATTTTGTTGATTCCTCATGTTGGCCGCATCTTAGGCAGA
AHES381818	AATTCATAATATTATCCGGATTCTAATTCCGAATGACAATAACATCCTTCTGATTCAAAGGAGAGTGAGATGCCAAA[C/A]CTATTCAGGGTTAC
AHES49689	AATTCTCTAAGAAGTTTCAAATCAATATTCCTTTTGCTGAG[G/A]TTTCAGAGTAAAAGACCTCTCTTTGCTGCACTTGTGAAGGGCTTACCCCC
AHMS43812	TAATCTAATGCCTCTCGGAATATTTTTGCAGTTTGTCTGG[A/T]GGCCGTATGTCAGCATCATCATTCCTACCAAACTACACGCACACCTTGATGTCTGT
AHES42528	AATTCATTGCTCTCCTTGGCAATCTTAGGTGATTAGATCCCAATTCCTTG[A/G]CAATCCAATCTCTCTAAGCTTGAACAATTGCCCAATTCCTT
AHMS27339	CCTCCTCAATGAGGATGTCTCCTTCTATGATAACTCCA[G/T]CTGAGTAGCATAGATGGCAAATGAGATGAGGAAAAGCTAGCCTTGCCAAGGTAGAGGG
AHMS246505	[T/A]ATTCGAAAACCCATAAACCAATATAATCTGCCTAACTGAGATTTCCAAGGTGACCATAGCTTGCTTCATACCAACAATCTCTGTGGGATCGACCCT
AHMS238781	GAACTCTGGACACCTCTAATTGGGGACTTTAGCAAAGCTAAGTCACAATCTGAAAAGGTTCGCCCAGTT[A/T]TGTGTCTGTGGCATTATTGTATCCAGT
AHES156413	AATTCCTGAACCATATTTCTTCCCACCTTTATTTCAGGATTAGCTAGGATTTCCCA[A/G]CTCCTGTTTCAAATTTGCTCTTGGATCTCCGGATA
AHES58213	AATTCTCAAAATTTTCAACAAAACTACAAAAATACACTTTTATCTCACCCAAT[G/A]TTCCAAACTTTTCCAAACTCGAATGAAAAACACCCTCA
AHES296143	AATTCATATCCTCAACTGACAGGGTTTCTTCAGAGGATGCCTTTGTTTTCTCAATG[C/T]TACCATCTTCCATCGCTTCAACACGTGGAGGGACA
AHMS276158	CACAAGATAAACCCTAAAAATGGGGTTTATCAACGATTCCTTCCCACGTGCACGCTTGAGCCACGTACA[C/T]GCATCGTTGGATAGATTACCAAAATCT
AHES120567	AATTCTATCTTATCTCAATTTAGTTTCTCTTCTACTATTATTTGTTTTAGCATTCTAGTTTATTTATTTT[C/T]CTTATTGATTACTTTATGTTG
AHES104941	AATTCT[C/A]ATGTGAAGTTTTTCTATTTGGCTCACAATTCGTCTTTGAATGATGGAAGTGTCAAAATGATTGCTTCGGTTTGCCCCAACATGGA
AHES188112	AATTCCAACATCCTACCCGTTGCATTC[T/G]CACTTGTGGAGGGTGAGAATGCTGAGTCATGGTCTTTTTTCCTCTCCCACCTCCGCCAGTACGT
AHMS263037	AACATCCCTAAA[T/A]GTAGCTTGAACTTACTAAAAACTACCTAAAAACAATGCCAAAAAGCGTATAAATTATCCGCTCATCAGCGCCTCTAGAAAAGAT
AHES297058	AATTCCCTCCCGCGAAGGCTTCGGCGCGATGATGCTGGGCGCGACAGTTCCGCTAGAATGACA[C/T]GGAGGCTCCACGTCGTGTGAGAACGGAG
AHES72795	AATTCATGGAAAAACAAGGATTTGGAATGCATACATCGACGTGCACGCGTGACAGATGTGCACGGGTGAATGTGAAGTC[A/G]CATGGTGACGCG
AHES274759	AATTCGGATTTTGGGTAATTGACTGA[T/C]GGTTCTTGAAAAGGTTTGAGTTTTTGGATGATTGATAGTTGATTTTCAGAAAGATTCATAAGACG
AHMS49507	TGGCCTTGCATTCTTTTTTTGGATTCTCTTCT[G/A]TATTGCTTAGAAGAGTACTAAGAGGGAGTTCAGTAATTTTCTTGCTCAGCTGTCCCACTTGTGC
AHES283641	AATTCACAAAATCAAAGATCCGTTGTC[A/G]TCCAGCGGTTAGGATATCTGGCTTTCACCCAGGAGACCCGGGTTCGATTCCCGGCAACGGAAAT
AHMS325411	TAGCGCCCGCTGATGAATCCTCCATGAATTTAGAACAGTGTTTGGAATCATGTCCTAAATGAGCAC[G/A]GTAGGTACATAAAATTCCAATCATCTCATA
AHMS99176	AAAATTGCAGATTCCCTAAAA[A/C]GTTTCCTACCAAGACGCCCGACTACGGCCGGTCGGCAAGGTGAACACCAGATTCACCGCCCGATCATGATAAAGT
AHMS378915	GTATTAGAGTCTCTT[G/T]CAGGTACCACCCCCACCTCTCCACGAAGAACTCAGACAGGCGGCACCTCGACATTACAAATCGGACGCTGCCATTGAAAGG
AHES46078	AATTCTATTAGAGATGCATCCACCAGAAGATGAAAAACCTCTACACCCAACGGAGATATTGAGTTTAGTCTATGGCCACTGTGGA[C/T]GATTAG
AHMS285709	GAAGGGTAAAGATGG[G/A]AATTGTCCATCAGACCCAACCATTATAAATAGATTGCTTAGGCAATTGTAGAAGGCATCAGAAAACAGAAAGGAGAAGGCT
AHES204124	AATTCTCGCACGTATTTCGGATGCATTGACCCAAACCAAAATACAAGCATATCTCGGATGCAGTGTATC[C/T]GAGATATGCTCATATATCACAG
AHMS288168	ACAAGCACCGTAAGCATGATACA[A/G]TTGAATTGACAAATACTTCATTGATCATGAATTTAGGAGGAGCAAAAGTGAGCCTACACTCTACATCAAAATA
AHES17896	AATTCATCAAGCTCATTCAACT[G/A]AAGCATTCGCTTGATTCCTATAGCTTCTGAATCAAGGTTTAGATACCTGATTGCCCAGTAAGCTTTATG
AHES130677	AATTCACCAAATGCAGATATCATGGAGGCTCTACAAGCTCAACAAGATCATCTCAAGCAGCTC[A/G]AAAAAGAGGCCGAGCACCAACGGAAAGC
AHMS146873	TCGATCCTAATATT[C/T]CCTTAGACACGAGAGGACGCAATTTTTCTAATGAACTATGAGCAAGACGACGATGCCATAAGTGAAGTGTGGATGGTGGAGA
AHES237716	AATTCC[T/G]GCCGATCAGCTCACACAAGCATTCACAGATTCAAACACCCTTCCGGAGTGAATGAATCTCAATCAAAATAGAGGATATCCAATAG
AHMS97406	CGCAACA[A/G]ACCTTAGCGTGCGATAACAGAATAATAACGAAAGGGCTTCCAAATTGAAATGCTTACCGAACCGAAGGAGGAGCGGCTGAACCGACACC
AHES286792	AATTCATTGTCAATAGATATGTCGGCTCAGACTTTGCAGGTAATCTTGATAAACGAAAATCTACTATAGGCTATGTGTTTA[C/T]ACTTGCAGGA
AHES14584	AATTCTGTCTTTCAT[A/G]AACGAACCAAGCATATTGAAGTTGACTGCCACCTAGTTCGGGACGCCGTTGCTCAGAAGATAATCCTTCCCTCCTA
AHES174334	AATTCCAGGTTGACCGAATTTCGTGTCGACATGTGTTTGCTTGTTGTGCAAATCAACGGTTGGATTGGCAAGTGTACGTT[C/T]ATGATGTATAC
AHES15352	AATTCTAGGGTTCACTTTTCGTTCTTGGTTTCAATTTATGATTCTTGTTTATGTC[G/T]CTTAGGTTGGCATATCATTTCTTTTTTTTACTATCC
AHES8741	AATTCAATCAGAAACTGGATTTTCTAACAAAACAGCTAGTCAAATTCAAGGAAATGCTACAAGAAACAAGAATGGCTA[G/A]TATGAATATGGAA
AHES395218	AATTCCTATAGATGCCAATCATTCTGAACTTCAA[A/G]G[G/A]ATAAAGTGAGATGCCAAAACTGTTCAGAAGCAAAAAGCTA[C/A]AAGCCCCGCTCATC
AHES93241	AATTCATTTATGATTGAGAAAAAGCTATGCACAGACTCTTGGGGATGTGCGCACAAGGGACTGTCTAGCGTTTAGCAGCCG[A/G]ACATGTTGGG
AHES96490	AATTCCATTTAGAAGGGTAAGGACTTTACTCTGTCTTCTCTCTGG[T/G]TCGGGCCCTCTCCTTTGCATTGGAAAAGACTGGAAAAGTTCATCAT
AHES141818	AATTCCAAAC[A/G]GCACGCTCTCAACGGCGTTGGAAGGTAGACATCCAGAGCTTTCCAGCAATATATAATAGTCCATACTTTATTCGGAAATTG
AHES319268	AATTCCACAGAATTTAGAGGTCCAA[G/A]GTCCAAGCTATGGCCAGTCAAATTTCATCAAAAATCCATTTTTACCCAAAACTTTTTGCATAACCA
AHMS6925	TTAGTACGATAATATT[G/C]TGTTCTGTCAAAACCATGTCAGCTATCTCTTTGCAAAATTCATGTGGAAAAATTTCTTGAAAGACATTCCTACATTGTCT
AHES299005	AATTCATGGCTACCTTGACCAAGGTAGTAACTAACTTAGCCTCCTAACGCT[C/T]ATGCGCTAAAAGCACTCCCATGGTCACATGTAGAGAATCA
AHMS332995	TCTCCTGCATGTGTTCATCTAAGGGGGGGACAAGAAGTTTATCTTGCT[C/T]CATTTCATCTAGCCGTACCCGGTAAGCATCCACGCATTTTCGTTTCGT
AHES296608	AATTCCAGATCACGCGCACGCGTCAGGCACGC[A/G]TTTGTGTCGCTCCTCGCAGTTATTTCCTT[A/T]GATTCTTGTGCTGCAGAAACTCCGTCAAA
AHES208539	AATTCAAGAGAGATAA[C/A]TTCATGAACTTCTACTTCCTCTGCAATCATGATGCTATGGATCATGATGGCCCGATCCACAGTAATTTTGGATCG
AHMS254216	GATAAAAACACATAATGCATGCAAGAACACTTTGAATGTCAAGATGAACACCAA[T/G]AATACTTTGAAGATCAAGATGAACATCAAGATTTATTTTTGA
AHES293771	AATTC[T/G]TTATATGCACCATGTTCACATGCAGCATAGATAGAGGCAAAAGCAGAATCAGTTGCATACAATTCCTTCGTACACTCAAAACCTAA
AHMS359718	GGATTGTACCCACTTGAAGCTCGTATTGGGCGGTAATGGCCTTAG[A/G]ATAGGTGTTTCCAGTGGTTCTGCAAGCTCTACTCCCTTATATTCTTCTGTG
AHMS334784	AAGAAGAGGAAGACTCTAAAGTTTTACGCTTCTTTTTCTCTGGCTCAGGAGAAGATTGGGGGGAAGGGGTGGCTGGGAAGAAGCC[G/A]AAGAGGAAATA
AHES276090	AATTCTTTTATCTCTTTGCAAGCTTCCTCAATTTCCATCTCTTCCTCTTGGTAGCTTTCTT[C/A]TAATGCAATCTCTTCTTCATTACTTACCGA
AHES310148	AATTCGAAGGTGGTAACTAAACACATATTCACTAT[A/G]GTAAAGGCAGATCCTACGATCAGCATAAGAGTTCTCTAAGGAGCAGTTGAAAATCA
AHMS331248	GGAACCTAAGAAGCTATATAAATTGTATCAGAAAG[A/C]GGAGGGCCTAATGCCATTTGAAGATTTTGTGAAGCAAGAAAACAGCACTGTTGAAATCCAG
AHMS379934	AAAGGCACACTGCATCAAGACAAGTTCAAAGTCATGTCGAAAAATTACATGAATCAAGAAGAAGAGTTTGAACAGAGAAA[G/T]ATAGATGCACCAAGAA
AHES56542	AATTCTTTCATGAGAAGCTCAAGATCTAATAGTATTTCAGATGAATAAGGAGATGGTGGCACTTGGTAT[G/A]GGTAGAAAGATGATGGTTCTTG
AHMS107053	GTTGGACAATTGGTGAGTTCCTTATCATGGTGGCTTGTGCTTGAACTCTTCCTGGAATCCCCACCAAT[G/T]CTTGTAATTCCAATAGTCTCCGGGGTCC
AHES85170	AATTCATTTGTGAAATTCTAAACCATCAAAAATCCAATCATCAGGTGGCAAAGCTACTTGATAC[G/A]CCACCGGCCCGAATCACTTTAGAATCT
AHES324728	AATTCTCTTTTACCGGCGTTTATCAAGCTGTTCTCTCTCGACTTGGAACCTCGGGGATCTTCAAAATCTGCATTTAGTTAGGTTT[A/G]CATCCG
AHMS68385	CAATAACGTTACTACCACCACAACCTTCTAGAGGGTTCTGCCGTGGCCTCAGAAGTCTAGCCTGA[G/A]CAGCAACGGTGGCTGCAATGCGAATATCAGT
AHMS315486	GGCAAATACTGACAAAAC[C/T]AGAACTGGCCGGACGACTGACCAAATGGTTTGTCAAGCTCTCTGAGTTCAATATTCAATTCCAGTCAAGGCCGGCCTT
AHES107790	AATTCTAAATCGACATGCTAAATTTCGTTTATCAAACGCCAGAAAGGA[G/T]CATCTTCTGGGCGTTGAACGCTAGAAAAAAGCTCCTTCTGGGC
AHES74290	AATTCTTCTATGTTTGCTTGAGCCCCTTTGAGTTTTGTTCAATTTTATCCTTTTAGTACTACTCGA[G/T]TTCGCGCGTATTTTCCTTCTCTTCT
AHES110007	AATTCCGTGAAAAGGCAAAGGGACAGATAGATGTTGAAGAGCTTCGGCAAGCCCG[C/T]AAAACAGAAAAGTCAGCCGCTGCCAAGGATGATGAT
AHES243732	AATTCATGGGAAGCACATGAGTCGAACCTAGATGAATCATAGTGAGAATGTGG[C/T]TTATGAAACCTTTTCTTGAAATCCCATAACTCCAAATT
AHMS123330	AAAATTTGATAGTTATATTATTGATATCAGTACAAAAGCTAGAAAAATTTGTGTTTGTTAGTTAGTTACAAGGAGTTCTATAATT[T/G]CTTATTTATAG
AHMS314381	TTGATGATCTTGGCACAATGATTATGAT[T/C]TTTTGCACTAAGTGAGAGGTCCTTGGTTCAACACCTACCTATAACATATTTTTATACTCAACTCGCAC
AHMS229634	AGTTCGGACTAACCAGCCCATAAAAGGGATATTGCAGAAAACAGATCTAGCAG[G/A]AAGAATCCTACAGTGGGCAATCGAGTTATCCGAGTTCGACCTC
AHMS316437	TAATCAGAGTTGGTATACAAGATTCAGTAAGGTTCTACACTTCAATTTGAGGTGCAAGGATT[G/T]GTATAGAGATTGAATGGGTCTCGGAAGATGTTTG
AHES6003	AATTCTCACCATGATTGAACCTG[G/A]TGACAAAAGTGGTATGAATGACTAAATCTTACATTCTCATGCCTTTGTTAGCTCATTTATGGTATATA
AHMS188317	AAATTGACTTCTAACACTCACATGCACTTGCACTCCATATTCTTCCGTTGCGTCACGGAGACTGGGAGG[A/G]AATCTATGAGTTTATGTGATGATTTAG
AHMS222567	AAAGATTCTTAGGCTCTCGGGTTGTTGGATGTCAGAACA[G/A]ATTCCAGGATCCCAAATCTTGCTTTTACACCCGTCTTCGTGTTGATTATCATGATTC
AHES376805	AATTCTTGAGCTGACTTGGAACGCCTGTTTGGGCCATCAAATCTCG[C/T]GCAAAGTATGAACTATTATACATTGCTGGAAAGCCCAGGATGTCG
AHMS354861	AAAAAA[C/T]AATAAAATTGCTTCCAGAATGCAAAAAACAATACACATAATTTCAAATTTTACTACAATTTTCATTTTGGAATATTACAACAAAAATATT
AHES2570	AATTCTTCAGAGGCTCAA[G/A]AGCAAAGGAATGAGATACCGCTGTCACAAACTGCACCCCAGGCAAAAGAGGTAAATTTGATCAAATTTACAGC
AHES55962	AATTCTAATTCAATCGATTGAATTTTAGTTTATCACT[G/A]AACAATCGATTGAAAATTGCAAGAAAACATGGTTTTCGCATAAATCAATCGATT
AHMS270447	GAACTCCTTTCTTCCGAGGCACCCCCATTGTTCACAGGATTTCTCTCAAA[T/G]GTGTACATGAATTGGTTGTCTGCAACCATCTCAATGAGTTCTTTTG
AHES205516	AATTCAGGTAAGGAGATCTTCTATCTCTCTATCTTTTT[C/T]TTCTTTGTGCAGAAAGATTATCCTATCTGATGATAAAGGAGAACAGAATAAAG
AHES178392	AATTCAAATAAAAAATACAGAAGTGAT[G/A]CATTGCATGAGAAAGTAAGTTTATAATAAAGAATAGTCTTATTTACTTAGATGTGGTGGTACTT
AHMS360217	TAGGGAACTCCTTGTTGGCCAGTGGACGTCCCATGAGGTCTTCCTCACTGGGAATCACTGTCTTTCCCTCCTCTACAGGTT[C/T]GGCCATATTGGACGT
AHES28368	AATTCGTATCATTTACTAGTATATAAT[T/A]TTTGTAATCTTGATTTCTCTCCAGTACAGGTGTGGTTACAACAAAAAGTGGAAAGTTAGAAGTA
AHES145453	AATTCAGCCTGATTTTGAATTGATTTGGCTTTGAGCCGTGGAAAGGG[C/A]TACAGAATGGTTTGGTTGGGACCCAAAAAGGATGGCAAAGTCCA
AHMS379564	GAGGTACCTCA[C/T]TGAGCATTCTAGAGACTCTTGAGACTAAAGAACTATCTTATTAGGACTTGGTGTTTGTATTTAGTTTATGCTTATATATTTGTAT
AHES337396	AATTCTGTAGCTCCAGAAAATCTATTTCGAGTGCAGGGAGGTCAGAATCCAACAGTATCAGCAGTCCCTTTTTCAGCCTAAATC[A/C]GATTTTT
AHMS160583	TTTGTTTCCCACTTTACGTCTAGCATATAGGATTTTGAATTGTTTAGGTAAATCCCATAATTGAACC[C/T]AAACTAAAAGAGCTCTGATCCTCATCTAT
AHMS59519	GCT[T/G]CCTAACTGAGATTTACAAGGTGACCATAGCTTGCTTCATACCAACAATCTATGTGGGATCGACCCTTACTCGCGTAAGGTTTATTACTTGGAT
AHMS170284	ATCGGTGAAG[G/A]TCAATGTGGAACTGTGGTCAATGAAAAACATTTTGTTGATATTCCTTCTGATCTAATCATTCATGTTTTGGAAAATCCAGTGGAAG
AHES296840	AATTCTGAAGCTGATTTGCAACGCCGGTTTGGGCCATCAAATCTCGGGCAAAGTATGGAATATTATACATTGC[T/G]GGAAAGCGCAGGATGTCT
AHES96578	AATTCATCCAAAGGTATTTAGCTGAGTTTTG[G/A]CTGATATGCTTTTGGTTCCTAGCTTTACTCTCCTATAAATTACATCAGCTTTTCCCTTCA
AHES361010	AATTCAGATAAACAAAAGATG[C/T]CAAACTATAAATCACTTGCTATTCGCTGATGATTCCATTATATTCGATAAAGTCTCAAAAAAAAGTTGTG
AHMS49152	TCAGAATCATCGTGGTATAAGCCGAATTGATAGCTGCATTCATGAGAATCCGGAAAGTCTAAACCTTGTCTGTGGTATT[C/G]CGAGTAGGATTCTGGGA
AHES283626	AATTCACTATCGTGAACGTGTTATCAAAACACTAATAAGGCCAAAAAA[A/T]TTTTTATAAGCTTATTTGCTGATATTTTGTTTTTATTATTTAA
AHMS344383	TCAACCCTCTATAGTGCACTAAT[G/A]ATAGAAAGCTATCCTCATTAGCCATTGTATTTTACTCTCATACAGAATTGACATTCATATCATACTTATATAG
AHES283386	AATTCCCACATGGAATAAGAGTCACATGCGAAC[T/C]TCTTTATAAGAGACTAAGAAAAAATCCACCTCCATGGATAGAAGAAATGACTTCTATA
AHES195812	AATTCTTTCTTATCTCATTCAAACGGTTGGTTTC[T/C]ATTTTTACTGACATGCACAGTAATGAAAACTCCAAAAAGGTAACCATTAGAGTTGCT
AHES179777	AATTCAATTTGACCTTAGAGAATCAGGAGTTTTCTTAGCACATGTTCGAGCCCAATCTTCCCTAATAGAACAGATCAAGCTGCACAAC[G/A]TGA
AHES405570	AATTCTAGAGAGAGATACTCTCCCCTCTCTCTAGGTTTAGGGTTTCTTCTTCTAATTTCTCCTTAGGTTTAGGTTTCAGTCTTATTTTAA[G/T]A
AHES162636	AATTCCGGTTGAACTCCGGTCGAATCAATGAATCATTGAACCAGT[G/A]ACCTTACCGGTTTATTGACCGGTCCGGTTCTTGCAACCTTGATATT
AHES430877	AATTCTGTCTCCATTGCTGCG[G/A]AAAGTTATCACTTTTTGCACCATTTGTAACAAGAAAACCCTACTTTTATTGGGGTCAAAAGTTGTCCCTC
AHES360071	AATTCGTAATAGGGGATTGTGGGTTTCG[A/G]GATGGGTTAGAGTGGGTATGAAACTTCTAGTGGAGGAGAAAACTATTCCAATGGGAGTTAGAG
AHMS365001	GGCCTTCTTTTCAGGGGGTAAGCCCTTCACAAGTGCAGCAAAGAGAGGTCTTTTACTCTGAAA[C/T]CTCAGCAAAAGGAATATTGATTTGAAACTTCTT
AHMS83569	GTCTTGGGCAATTTTATCTATTTCAAGTAGCATTCGGCGGAATTTGACGGAGTTTCTGCAGCACAAGAATC[T/A]AAGGAAATAACTGCGAGGAGCGACA
AHMS272913	CAATGCAT[A/G]CAAGACACCAAACTTAGCGGTTTGTATACTACTGACACTAACAAAATGAAAATGCAAATGAGACACACAAAACACTCAAGTCAATAGA
AHMS174959	AGATCTCCCTGATTTTGTCAGGGTGAAAGTGAACAATCTTCCCTCTGACCAAGGT[C/A]TGATAGTCATAAAAGGCGGTTCCAGCTATTCTCTGCCTGTC
AHMS309012	AGGCATTGCTTTGAATAACACCAAGGAGCCAACAAATTTGGAGTTATGGGATTTCAAGAAAAGGTTTCATAA[G/A]CCACATTCTCACTATGATTCATCT
AHMS154817	CTCGAGAGTTTGACAACATTGGTAGTC[G/A]CGTACCAAGAGGTGTCCATCGTAGAACGGTTTGACGCGTAGATCACAAATGGTACCAGGAAAATAGCTC
AHES88602	AATTCGTGGGGAGGGGTCATTTCAGTTATAATTTGTTCCAATC[C/T]AAGACATAAACAAAGACAAGGATAAGGATAATATTTCCACAAAAGCCA
AHMS266093	TGCAATTT[C/G]ATATTTTTCATGTTCATTGATGCTTGTTTAGTTTGTTGTTATTTCTTTCTTGTTTTAGTAGTTATAGACTTTATAATTCCTGCAATTT
AHES111551	AATTCTCGAGATCGTTCCTTCCACCACCTTGCAGCGTAGCCTTCCTCCCAACGCCGCCGACCCACGAAGACCCAACCCCAG[C/A]ACCACCCTCG
AHMS281240	CGGCGTTGGAAC[G/A]TAGACATCCTGGGCTTTCCAGCAATGGATAATAGTCCATACTTTGCCCGAGATTTGATGGCCCAAATCGGCGTTGCAAATCAGC
AHES240074	AATTCGGCCAGTTTGCCGTCCCTGATTGCTTATTCTAGCGCATCCTTCAGGTCGAAGCAGTT[C/A]TGTGTTTGGTGCCCGTAGCCTTTATGATA
AHMS230808	ATTTTATGAAAATTCGACAGCATCTCCCCTAAAATCTGGACTTTGCCATCCTTTTTGGGTCCCAACCAAACCATTCTGTA[G/T]CCCTTTCCACGGCTCA
AHMS96481	CGGCCTTGTTTTCACCCAGTTTTTATCCGATATAATCGTGGCTCGAAAGTCTGTAG[A/G]TTTTATTGGGTCTAGGGCCATGTTCGAGTCTAACAAATAG
AHES250907	AATTCTATTTATAGAAAAATTGTTAGCAAATCAAATGAGTCTCGTT[C/T]GAATTACCATGGGCGCACATTGGATGTAATTCGAAGCAGTCCAAT
AHMS227445	AGAATCCACGGATATCCGCGGAGACTCCGATCCCCGGCGGATACGGGGTTCCCGTTACCCGTTGCGGGGATGGGGC[A/G]GGGACGGAAACGGATTATGG
AHMS180929	ATATATTATACATTTTATAAAGAACATGGTCAGGCTTCTACATTCTAGAA[T/G]GCTTGTTGGACTTACGTTCCCAGAGCTTAGTAAGTTCTCTTTCTAT
AHES79382	AATTCAATGAAATATTCAGAAGTCAGAACAGAAAATGAGATTTAGCAATTGAATGCTGCT[C/T]CCCCACCCCTATCTGATCTACAAAAATATGA
AHMS281849	ACGGATTTAGGA[C/T]TTGTGTTTTATGGACTAGGATTATGAGTTTCAGGGTTTGAGCTTTTCAGGTTTGAGGTTCAGAGTTCATGGTTTATGTTTTAGA
AHES382858	AATTCGGACCAAGACTGGACCGAAAGGGCCAAACCGGGCCAA[C/T]TGGACCCAAAGTGGGCCCTTGGCCCAACATAACTAAACCAAAACCCTAG
AHES35809	AATTCAATTTACGTTTGAATCCGAAATAAAGTAATTCGAATGCTTTAGATTCGATTTACTACTAACAAGCCTAATTC[G/A]AATTCAATAAATTT
AHMS116056	GCATCACCACAGGGAGTAGTCGGATCACCACTAGAATCAGGAAGATTGGCCGCAACGCCATCAGGAC[T/C]AAGGAGAGGGGCACCCACAGGAGTTGGAA
AHES115619	AATTCGTCTGAAAGCCGACGATGGATTCATATTGGAACACTCAATACACTTC[T/G]CTTTCAAAGCAAGCAACAACCAATCAGAGTATGAGGCAC
AHMS323413	AGCAAGTGACAAGGCCCCAAGAGTGTTGATTTCTAGATTGAATTTCGGGGTCCCAAATCTTGCTTTT[G/T]CACCCGTCTTCTTGTTGAG[C/A]AATATTGTT
AHES363033	AATTCCTTTAGTAGTTTTAGTAACCAAACGAGTTCGCAGGTGCCATTAGCAAGGGGGCGATATTCTGATTTTGA[G/A]GACGACCTTGAAACTGT
AHMS370497	TCTCATATCCTCCTCATCTTTCTGGTAACCATCTGGCTGATCTAATTTAGGTGGGAGCTGGAGGATGTCTTCAATTGCTTCCTCAGTAACCA[G/A]AACT
AHMS169310	AATTGGACGTTCCCGGATAGCAAATTACCACAATTAGCATAGAAAA[C/T]AACATCAAATAGACAAAGTGACAGTGATATAGCATTTAGGCAACATGAAA
AHMS44668	GGAGCGCTATTCGCGAAGAGCAACCGTTGAGTGGGGCGCGTGTAATTTACGCTCCATTCAAAGTGAGTGAGTGCGCGTGTGAAT[G/A]AAGTATGGGCTG
AHES167628	AATTCTTCTCCTTTGCCTCTGAGGTTTAGGCTTTCATGGTAACAACGGTGCG[C/G]CGTCTTCTGGTCTGCTTTTATTGTAGCTATCCCTTCTAT
AHMS125851	CCCTACCATGATC[G/A]AATAGAATCTTGATATAAGCAGTGTAAGAAACAACAGTAGGGTAACAACAATCCTT[G/C]GACTTCATCTCCTTCCACAACTCCA[C/T]
AHES433780	AATTCTTCCTGCTAAGTCTGTTTTCTTGTAGGATGCCTTCGATGGGCTGGTTGGTCCGAACTCTGATACTGTGAGTTTGAAA[G/T]TATGGGTGG
AHMS195546	CCTCTGCCATGGCAGGGTTCTCAGGATCGTAAGCTTCTTCA[G/T]AAGCTGCCTCTCTAGGACTGTTGGATGCATGTTGCCATCCATTCAGATTTTGAGA
AHES291223	AATTCAGTAGATTTTATTTTCTGAATTTGTCTCGTTTCCAAGACAAATTTGTATCCCCTAACTCGTGTGTATTTTCCTCCTCACAGTTAA[G/T][A/T]
AHES183676	AATTCTAAACATATATACATTTAGTATCT[G/A]ATTGTCCGTAAAGCATAGAATTTGTTATATTTCTC[A/G]TCGTATGTTGTAACTTATAATTATT[G/A]

## Sheet: A08
Name	SNP seq
AHMS183333	GTTCTTTGCTTCTTCTTTCACAAACTCATCACTTAGTCACCATCACTATGAATCTGGACATTGCCCTT[A/G]CAATTTCATCTGAGTCTGTCACCGAATA
AHES39082	AATTCAACAAATCAAACGAAAGACCAATAATATAAATTTTTTGAATGGGAGAGACAGTT[C/T]GCATAACTGAAAAGACCATCCGTTATAAAATA
AHES124506	AATTCCCCGAG[C/A]TGGATACCACATCAACCAACTTCGCCAACAGTTTAGGGGTCCTAACTTCGGGAAACTGCCGAACACAATGAAACATGACC
AHES106002	AATTCAAAGCGAGTTCACAGATAGAAGAGGTGGA[G/A]ATTGAATATCACAACTTCGTCATGTATAGTCGTATAGAACCAAATTGAATGAACATC
AHMS37079	AACGAGAAAATTATGTGC[G/A]ATCAAAGTTTGGTGTGCAAAATTGAGATTTTGGACTTAGTAGCTTTTTTAGGCTTTTGCTAAGCATGCGTACGCAAGA
AHES155208	AATTCATGATTACTCCAAAAGAATCACTTTCAACTGCATAAATCTCTTCACCAAACCTGCTCCAATTCT[C/T]GTCCACCTGTGCCCGTACCTGC
AHES216665	AATTCATGTTCATATCATATTTATATAGATTGGTCTCACAGTAAATCGAATTTGCCTAATTCGATTTATGTATGCATAGTAAATCTAAT[C/A]AG
AHES241250	AATTCTTCGCCATTGTTGCAC[C/T]GAAAGTGAAATACGTGGAACCTTTGCCACACACATAAACTTGCATTTGCTTCCATTGCTTCTTATAAATT
AHES77912	AATTCACTTTCACAATCAATCCCTGAGTCAGTCTCACCCTCTGACTCCAATAGGACTCCCCAAAATAATAAAA[T/C]TGATCCTTCAGATGAGGT
AHES94398	AATTCAAACAAAAACTCACTAGGCATGAATTATCAAATAAGTTTTCAATTGGTTCAAAGGAATACAAAACGCACAAAGAAAGACAAC[T/A]CAAT
AHES186230	AATTCAAAATGGTATCTATCTCAAATGTAAATC[C/G]CAAAACATAAATAAAAAGTCCTCTCTAAAACTCAAGAATCCATACGTGCGGGAGATGG
AHMS363063	AGAAGTGCGAACACAGTCCTCTAAATAAGTT[G/A]TGGCTTTCATCCGATCGCTTCTCATCATGGCTACTCTTGATGAAAGTGTGTTTGCGCTGTACATT
AHES416461	AATTCAGT[C/G]TCCCGTCTGAGGATAAAATATCACACTTTTATAGGTGAGGTGAAGATGGTCGGTTACATTCTATTGATGATCTGAATTGAAGA
AHMS14064	AATTTTACAAAACTAGGCTTCTCCATGTTGACCATGCATACTTCGTTCGTATTACTGT[T/C]CTTGAATGTGATACGAACATAGCAAATGAGGAGTACAT
AHMS223827	TCTCCCTTGCCCCAATGAACTTAGGTGCCAATGC[C/T]ACCCAAGTGATGTTAGAGTCTGCCGGCAACCTTGATGTCTGAAAGAACCCTATCACTGCAGC
AHES436111	AATTCGGGTATTGAAAAGGAAGAAGGTTATTGGTTTGAAAAGTAAGGGAGTTAGGAATTGTAATTTGTAAGGTGCAAAATTTTT[G/T]TGTAAAA
AHMS372485	A[A/C]AAATTGAAAATACAGTGGGGCAAGTTTCCCCTATTGTTGTTAGGGGTCTGTGTTGGAAGTGGGGGACTTAGTCCTGGTCAAATTCCAACCTTATA
AHES4780	AATTCTTTTTTGG[G/A]TACGGGTTTGGTGGCACTGGAAAATCTTTTTTGTACAGAGTTTTGTCAGCTAGATTGCGATCTGAGAAAAAGATTGTT
AHES76889	AATTCATGGCTGCAGTGATAGGGTTCTTTCAGACATCAAGGTTGCCGGCAGACTCTAACATCACTTGGGT[G/A]GCATTGGCACCTAAGTTCATT
AHES82969	AATTCATTCTTGAAAATTTAGAATAATTTTTTCGAAAACAAAAGAAAAAAAA[T/A]TTTTTGAAAATAAAACAAAAAGAAAATTACCTAATCTGA
AHMS57201	TAGTTTTCAACTATCAACTTTACA[G/C]GAAGAGTCAAGACATATGAGTCTCTATCTATATGATTACTGTGAAGACAAGATTATTACCTGAATTTCTGCA
AHMS46868	TCACGTTGTCGTCAAGCTTAGAACCAACGTACTTCACCACGCAATTCGTA[T/C]AATATGAGTGGCTGCAACCGGTTATAGAGAAATTTTCTACTTCGGT
AHES93406	AATTCTGTAGGCTCTTCCTGTGGAAGTCCAGAAAACTGG[T/C]AGTTTTGCTACACTATAGTAATGAGTTGAGGGTTTAGCTCAAAGCTACTTGT
AHMS251207	TGAGGTCACGTGCATGGACCTGTGCGGACGCACAGATGTGTGCGTCTGCGCACATGCTAAATCATGACTTG[T/C]GCGTATGCACAAGTACCTGTGTGTA
AHES105711	AATTCCATCTTTTGACCAAATAATCCGTCAGAGAACATGCCCGTCACTACAGATATCTC[C/T]ATATAAGGTGTGTCCAAGTTGCCGTCAAGCCT
AHES336808	AATTCATGCCTG[A/G]AAAAGAAGTGTAGAAGGCCAAGACAAAGGCAAGAAAAGCAGCTAAAGAAAAGGTAAAGTTAGATGTTGCTAAGGAAGCT
AHMS365238	CATTTGGTGAG[T/C]TTGAATTTATTTGGATTTTCCTTCCAAGTTGGGACAGCACTTTGGGTGCTAAACTTTGGTGAAAAAAGCTTAGGGATAGATATTA
AHES254004	AATTCAGAGTATCAATCTCAAGAACTCCTTTCTTCTGAGTCATCCCATTATTCAC[A/G]AAATTTCTTTCAGAAGTGTACCTAAACTGGTTATTT
AHES189504	AATTCTAAGAACTGGATGGTGGATTGTTGTTGCTAAAATTACTCTGATTGAAATTATTCTGATGG[T/C]CTGATTGTTATTGATATTCTAGTGCC
AHES316196	AATTCTTCCCAACC[C/T]GCGCCTCCCAGAAATTGCCCTTTGGGTAATAGACAACTTGTAGGATTTTTACCCAAATTGCATCTGGATTCTTCAAA
AHES138097	AATTCATAATGGAAAGAGAAAATAAGAAACAAAA[G/A]CTAATAAGAAATTATGAAACAAAGTCCTAAAACTAGTAAAACGCTAACAAGCAATCC
AHES368812	AATTCTTGTTAGAAACAAAAATAACACCAAAATATGTTGACTCTAATACC[A/G]AAATGTCTTTACTCCAATACTAAAATTTTCAACTAAATAAT
AHES346659	AATTCAATCCTTGCGGCATTTGCTGATAGTAACGAGGCAATCCATATATTCCTTGATTTCGCTCTTTGTACCAGCAAAATCATGCTTAA[G/T]AT
AHMS170113	GACCAATATGAATTATGCAATCCATTATTTCATAGATATAT[A/G]GCCGTTTAGCACTCTCCTTGAAAACAAAGGCCCAAACTATAGATATAGACTTGGT
AHMS25675	ATATACAAGACAACAACAGCCATAGA[G/T]GTACTGCATAATGCCCCACTGTCCCGTGGAGAAGTACTCCTAATTCATACTGTACGGTGTAAATCCAAGG
AHES257494	AATTCTATACAAGCACAACAATGTTTTACTATATACAAAAATAGATGAAACCATAGGATCAAT[T/C]CACATTATAGGATCAATTTTGTTGTTCA
AHMS21203	TTCTCCATGGTCCACCATCATACGCTCTTCTAGCTTCCTCTGGACTTTTGAAGTTCAAGATAAAGGA[G/A]TTTGGTCCTGCATTGGTAATCACCAGATC
AHMS5996	ATTGTGAAGTCCGTCAAATCAATGATTTGGCTGGACATCGACATCAGTGGTAGTACAGGTGAACGTACGTGTGCCGTA[T/G]AGTAAGGCGGTGGTGTCA
AHES141785	AATTCGAACTCCATTATAATTCCTTTACTTTGATAATTTCT[G/T]ATTTTATTTATGTTATCTATGTCCAAATTGTCAACTAAAATTGCACTTAT
AHES227425	AATTCATTCGGAAGTCCACCGACCTGAGGATGAAGAACGTCCCTCCCCCATTCGATGGAGATATTAGGACT[G/A]GTACATGAGTATCGTGGCCG
AHMS49512	TCAATACATTATTTACATGTTACATAAGACAAAATATACTATATTTTACTTGTAA[T/C]ATGTCAAATCTTGTCTATTGATTTACTCTTTTTCTAAATAC
AHMS156493	AAAAATACACCATAACAATCTCTAACTCTAACAATGATTC[A/G]CCATAATAGACCCTAACATTTACATCGTGCTATAACATAATTCTATTCCAATTTTG
AHES419376	AATTC[A/G]AATTTATATAATGGACAATTTTCGGTTCATTTGGTATTATGCAACGGTTTCGTTTTGATAATATTTTCGATTCATTTGGAACGCAG
AHMS63123	TTATATCAGAAAAACTCTACATTCATGTAATTTTTTCATTCAAACTATCCAA[G/A]TAACTTCAATCAGACGCGCTCTCCAACCCCCTTACGTGTTTGTT
AHES101801	AATTCTATAC[G/A]TTGTCAATTTTCTATTTCTCTAATAAGTTGATGTTGTGCTTTATAAATTGATAGAGTGATAGAATCATAAATTCTCTTTGC
AHES292289	AATTCATTACAACTCGA[A/C]AACGATGCGCGGCACCGGGACTGATCACCCCGGGAGCCCATCAACTGCCGCAATAGCAAATGGCTACACTAAAA
AHES144896	AATTCACTTGTGAAGCGGGTTGTCTAGAAAA[G/A]GTGAACAAAACAAAAGAGAGAATTTGCACAAGTATATCTTATTCGGTAATCGCATAAAAG
AHMS63603	TATCTATCCACAATAACCTCAGAAAATCATGAATTCAG[C/T]AACCAAAATCATGAAGTCCAGCAAACAAATAAATCAAGAACAAATAACCTCAGAAAAT
AHMS140217	CTTCCCTTATGAACCCGGCCTCTAGTAGCGCTTGTAGTTGTTCTTCTACAGCTTGAGAT[T/C]GTTCTGGTCCGAGTTTTCTTCGTCTTTGTTGTACCGG
AHES213773	AATTCTCCAATGAAGTTGCGGCCAGTGATGAATCTGAATTGTTGGAAAATGCTATTACACCAACTAAGCGATTATCCTC[G/A]GAGT[C/T]GGAAGAA
AHMS327219	AATTGTCTTTCAGACGAAAATACCTTTCCCCCTTCTTCTACCAATAAAACAACAACAACAATAAC[G/A]AGAAGCAAAGAACATCAATGAAATCAAAAGA
AHMS40118	TGATCTCAACATCCTC[C/T]ACTTGTGACAATTCATGCTTCCTTTCCTCTTCTTTCTCTTGAGGCTCAAGACTTTCTTCCAAACTACGCTCTTTGGTTGA
AHES353388	AATTCTACTCAAATCTGTGGCAAATAGATAAGCAGAGAATGAATGGAACCGCCTTCTATACCTTTCGAACTATGGTCAGAGCGAAGATT[G/A]TT
AHMS25490	AGGATTCTGGATCATCTTGTAGTTGAGGCAGCTTGAAGACCTCTCTTATTCTGTCCAGGTGGAAGTAAA[C/T]AATCTTCGCTCTGACCATAGTTCGAAA

## Sheet: A09
Name	SNP seq
AHES257642	AATTCAATGGAAATATGATAAAATTGATAAGCAATCCTGTACTTTTATACAATATCATATGTTTTTGCTATGTT[C/T]ATCACCTATATTGAATT
AHES172058	AATTCATCCGTCATTACTGGTTGATCTCTCAGGCCTTCGGCAACGG[C/T]GCCAATGTTACGATGGGTAACCAGAGATTAGTGGGCAAGTTGGCC
AHES396351	AATTCA[T/C]CTTGCTCACCACCCGGATGGAC[C/T]AATAATGATGATCAACTTCAAGACGGGTGTGAAAATAAAGTGTGGGATCCCGGATCACAAGA
AHMS220948	ATGACGCTATCCCGAG[T/A]AGCACACCTAAGGGCGAGCCGCAATGGCCTCATCCTCGACAGGCACCTACGGTA[C/T]CCG[C/T]AAGGCTTCGCAGATAGTGTTA
AHMS23069	TTTTTTTCATATTTCTTGAAATGGTAGTGTAGAGGAAAGAAGATACCATCAAGCGATTTT[C/T]TTGCATATATATGGAAATAAATTACCTTTTTTCTTC
AHES257162	AATTCTCTTTTTCAGTTTAGGGGAAA[A/T]GATTTTGAATATCTAATTGGAACTTGAAAAACTTTCAGGTGTTTTTGTGCTTATTATCCTGATCC
AHMS118303	ATATAGTTATGCATTTCTTATTTTTAGTGATAGGTATATGGAGGTGTATATGGAAGTGCCC[G/A]AAGAACCCCCAAAAGATGAATGGATCTCACAAAGA
AHMS75992	CCTTTTTATTGAAACATATATGAAAAGAAAGTTACCTCCGGTTGGGTTGCCTCCCAACAAGCACTC[T/C]TTTATTGTCACTAGCTTGACATCTTGCTCT
AHMS226838	TCATAGCACGAAATCAGGAAGGAATTGTAAAACCATGCAAATC[A/T]TATGAATAAGTGGGTAAAGAGTTGATAAAAACCACTCAATTGAGCACAAGATA
AHES183057	AATTCAAAGCTGC[A/G]AAATCTAACAACTTTCAAACCTCAACAACCATATAAATGGGTTGTTTCTAAGACATTCAAGAATTTTCATGGGGATCC
AHMS264430	TGAAGTCATGTGCCGACTGC[T/G]ACGCGTGCGCGCCTCTGGCCGATTCTGCAATATGCGCGCGAGCGCCTTGTGCGCGTGCGCGTGCTTGGCTGATTTC
AHES69283	AATTCCAGAATCATTCCTCTCTGGGCTCTTACTGTCCTCAGAGGGATTTTGGGTAGTTGGTT[T/G]GTCATCCTCTGTCAGTTGTTCCTTTCTTA
AHES244492	AATTCCATACATGACGAGCAGTGGAACAATCCCGAAGGCAATATAACACAGATTCAGGCTCGTAACCACATTTATTACAAAGG[T/C]CACTTACC
AHES101614	AATTCACGGACCCAAGATGAGTTTACTTCAGTCAGATTTCCCTCTAAAAACACCCAACCCCGTTGTTTGA[G/T]TTGCACCTTAGTGTACTGTTT
AHES232927	AATTCCTTTTTCCTTGTTCCTGCTCATATGAAAGAGAAGAAAACAAGAAAAGAAGA[T/G]AAATCCTCTATGTCACAGTAAAGAGGTTCCTTATT
AHMS333176	TTGATGGAATGGGCCAATCTATTCTATTTATAGTGTTGATTTAGGC[G/A]GTGCGAGTTGAAGCGCTCAGCCTGCTTTGCCAGCCCTAGTCTTGGTTAGT
AHES202896	AATTCAG[C/T]GCTGTTATGTGCATATCCGTCATTCACGTCGTGCGCCACATTAGGTCTGGCTTAGCGTTGAGCTGTGCATGCCGTGTTGCCCTT
AHMS287434	AATTATAAAAGAGTGTGCACAACCT[T/C]CCAAGGAAGACGAAAATGGCATGGTGTATATTGAGATTGAAGAATATGAAGAGGTTGATCAAGAGATGGAT
AHES377399	AATTCTGAAGCTAATTTGCAACGCCAGTTTGGGCCATCAAA[G/T]CTTGGGCAAAGTATGGACTATTATACATTGCTGGAAAGCCCAGGATGTCT
AHMS254906	ATAATACTTGTTATGCAGTAATGGAGAATATGTTGGAGTTTTGAAGATACTTTGTCTTT[T/A]GAATCTCTGCTTTCCTACTGTCATTTTCTTCACGCAC
AHMS161054	CCCATCAAGTCAATATAATTTCTCGGAATCTGA[C/T]TGGATTGCAAGTTGCATCTGGTAGTGCTAAAGAAGCCTCCTCTGAAGGAGAAGCTTATGACCT
AHMS332540	AATGGTACCGGATTCCTTCGAGAGTTTATGACAATACTCAAAAAGAATGGAGAGA[T/G]GCTTGCAATCTAGATAACCAAAATCCTTGAGAAGGTCCATG
AHES6370	AATTCCACAAGGAGGTATTAGAAAAATGTCATCTTTGCCCTT[C/T]ATATTTAGTGAATTTTGACACTCTAGCTGCTAAAGGGATCAATTTCACT
AHMS101682	CTTCTCTTAGATTTCGCTTCAAGGTCCTTTCAAGTTCAGGGTCAG[T/C]CTCAACAAGAATGCTTTTGTCTTTGCTCCTGCTCATATGAAAGAGAAGAAA
AHMS268672	GGACCTTGCTAGCATAGTAGATTACATGTACTTACTTGTCTTTCCCCTGTCCTAGGACAGCACCAACAGCAAAATCAGATG[C/T]ATCACACATTAGTTC
AHES183704	AATTCATTGATACACCAGCGGATAGCACACC[C/T]GGCCCACCGTGAGTAGCGCATTAGACAAGAAAAAGGCTAGTTATCAGGATTGAACGTGAG
AHES324097	AATTCAGATACTAAATTGAACCCCCCCAATAAACGCAAGACACCTCCTTCTAAG[T/C]TTAGGAGTGCTTATTATCCTGGGTTTGACGCTATTTG
AHMS327928	GCTTTCTCGACCAGTTTTATGAGGATAA[C/A]TGTCATCTAGTATTTTATATGTTATGTTCTCGAAGGTACCTATGTCGTCTCAAGCAGTACGTGCCTAA
AHMS365554	ATTCAAACTCCTTAGAAGGAGGCTCTATGACATGAGATTCGTATGGACTCTCAACATCTCC[C/T]AAGTCTTCAACCACTTCTTCCTCTTCGATAATTAT
AHES296737	AATTCATACTTCATA[T/A]GGAGCTAGAGGAGGCACTAAAGGTGAAGGCAGTAGAGACCTTTGTAGATGAAGGAGTATTTGAAGGGAGTTATCAT
AHMS91030	AAAACCTGCCTTCA[G/A]TAGAGCTCGCACCTGTTCTTCTACAGCTTGAGAGCATTCTGGTCCTAGCTTTCTACGCCTTTGTTGTACCGGCCGAGATCCT
AHMS373046	TTGATTATTTTTATTTATTTTCTTTCATTTTGTTTTTCTTTCA[G/A]TTTTTTTTAGGGTCATGATCATATGCAACAAGCATAACAGAGACAGAAATGTC
AHMS145353	CC[T/G]CCTATTTTCCCATTTCCTTGATATACAATCCGACTAAAATTTTTGAGTTTGTTGCTACAGAAATTCATGTATTCTTGACTATTGAGCAATATCC
AHMS92157	TTTCTTTGGAAAGTAGACATCCAGGG[C/A]TTTCCAGAAATATATAATAGTTCATACTTTATTCGAGTTTAGACGACGCAAACTGGCGTTCAACGCCAGC
AHMS100196	ACTCGGTTACCTGACGCTT[A/G]CACTCTAACCATGTGCCGTATATGCCAGGAACACGCCCCCTCCTCACCGCATAGTATTGAAATCGGCCACCTTCCAT
AHMS71879	GACAGCCTCAAGCAACTCAGTAGACCTCTCAGATCACTTATCCCTCTTCAACTCCTAA[C/T]GATGAGTTACTACAATCTATTGATCAGAGACAACATGC
AHES78439	AATTCCCTAACC[C/T]TTCAAGACCAGTGGGTCCCACAGAAGCTCCACCTACCCCACCTTCTTTTACCTTACTCTTCCCTATTGTTCATATTTGC
AHES102857	AATTC[C/A]TTCTCAACCCTTACCCAACTCCAAAGAGTGGCATCAATGCCATCACCTTGAGGTCCAGAACCACACTGCAAGAGAGGAATCCTGAG
AHMS39703	CTCCAAGGAAGACCTCTACACGTGAAAGCCTCAATGCTCAGCCCAAGCACATACCAAGTGGGCCCG[A/G]AAGTGGATTTCTGCATCACTTACTTATTTC
AHES25757	AATTCGAGTTTACAGCCTAATCTCTAACAA[G/A]CAATAAAGATCATCAATCAGCAAGCAACTTTCTAGCACATCAAATTCAAACATACAAATCA
AHMS283411	TTCTCCCATGGAAGTATTCCATTGATCCCAATAGCTTTGAGGACGAAAATACATCCCTTGA[G/T]GTATCTCAAGGATCTCATGCTGAGGCAGTTACACA
AHMS364133	GAAATATTGAAAATTTAGGTACATGCTCATGTAAAATTATGGAAACCATATGCATTGATGT[G/A]TTGGTATATATATTATGTTCTTGAAAAAAAAGAAA
AHMS183989	TCAGAAATTCCAAATTT[C/T]CAATAATTAGAACCCTAAATCCCTAATCATAAATTCCAATATTCAAATCCCTAATCAGAAATTCTAATAACCAAATCTC
AHMS72437	ATAATTTTGGAAC[G/A]AAAATATTATGAAAATAAAACTATTGTATAATACCAAATGAACCGAAAATTGTCCATTATATAAATTCAAATTCAGAAACACC
AHES202393	AATTCTGAAGCTGATTTGGAAC[G/A]CCGGTTTGGGCCATCAATTCTTGGGAAAAGTATTGACTATTATATATTGCTGAAAAGCCCAGGATGTCG
AHMS332580	TGAAGTTTATGA[T/C]GTATAAAGAACATATTTGGACTCTACCTAGGTGTCCGCGTACGTGGAGCATGGCATGTGTACGTGGACACACCAATTTAGATGC
AHES312856	AATTCCAGAGACTATTTCATGCAGAATTGAAGATTGGACAAAGGGGGGGTTGGGAACACTTAGGGC[T/A]GTTATGATGAGCCTTTAGTAAGTTT
AHES313398	AATTCTCTGTACTATGACGTAGAGATTCCCATCTTTTCTT[G/T]TTTTTTGTTTGTTTATGAGTAGGAATAGAGACAAGGAACCTCTTTTAGACT
AHMS93248	CAAGTGCACACTCTCTTCCTTGC[A/T][T/C]CAGGGGCCACCAAGGTAAAGTTTCACTCTATGACCATTGACTGTGAAAGTCTCTCCTGAGGTTTCATCAAGT
AHES129986	AATTCAAAGAT[C/T]AGAGCAAGGAAATCATCAAGAACATCTTGAAGACACATGAATGAATGCTAGAAGAAAAGAAAATTGCAATTGACACCAAA
AHES244985	AATTCGAGGTCGGGAAGAACTCCGTCCACAACCTGAAGGCGAGATAGAAAAATTCCAGATCGGAGAT[G/T]TTCCAGATAAAATGACCAATATCG
AHES23126	AATTCTCACTGCAGTGACCAAACAACTTC[C/T]GAGATCCTTTCAATTGAGCTTGACACCAATCCTTATACCTCAAATTGAAGTGTGAAACCTCA
AHES262634	AATTCTGTACAGAGCTGAGGAAGC[G/A]TCATAGGATTTGTGGTAACAATGCTCGCGAGGGGGATTACGAGCTTGTTGCTCCTGATTCTGATGAG
AHES205771	AATTCTGAAAAAGAGGGAGGTAATTTTCGAAAATTAGAGA[G/A]AGAAAAGTAGTTAGGTGATTTTGAAAAAGATAAGAAATAGTAAAACAAACA
AHES156331	AATTCTATACC[T/C]CATACATCAAACAGTTCAATCTCTAGGATTCCTTGCTTAGGCATGTCGTGACCATGAGGGAGATTGCCAGCCCTTTGGCA
AHES3866	AATTCATAGAGTTACAGAAGGATTCAGTGCAAAAAGCA[A/G]AGAAAAGAAGTTTGCTGGCAAGAAAACGCCAGTAAAGGGTACTTTGGGCGTTA
AHES422158	AATTCTACAAAATAGCCGAAAAGTCTTCCACCATGGCAAGGCTAGCTTTTCCTCATCTTATTT[G/T]CCATCTGTTACTCAGCTGGAGTTATCAT
AHES216174	AATTCATGAAGAAATGAGGATTTGGTGACTAGCGATTT[T/C]TGAGCTCATCCAAGCCAAAATCCAACTCATTTCTGAAGTATTTGAGGCCAAAT
AHMS346689	AAAACCTATGACAAGATCTGCTGTAAGAAGGTACCTCGAAAGTCAATCATTGGGGTTGATGGTGAATCAT[C/T]CAATTCATATGAATTTGCAAAAGATA
AHMS324751	AACCCAAACTCTACGAAATTGGCAAAAATAAAATCAGAATAATG[C/T]AAGAAGTTATAGAAAGTGATCCAAAGAAAGGACCTGACGAGGTCCTAATAAA
AHES184745	AATTCTAATCCAACAATAATAACGTATAAAAATACTATTTGCTTATCA[C/A]TTTCACACTTTATTTTCAATAAAACTTTCAAATCTAAAAATTA
AHES327437	AATTCTGTATGCACGTGTTCTGGTTGAAGGAAAATGATTATTCTTCATCAAGGTCATGGGTTTTTTATGCACAGC[G/A]TTGATCTTTGACGTAC
AHES278365	AATTCTCGTATTTTTACACATAAGCTTCAAGAACAAAATGTTGGAATGTGCTTTTGCACATCAGGCTTGGCC[G/A]CTTGGGCTTCAATTGAAGA
AHES130559	AATTCAGTTTCAAAAAATATTTTTGCACACTCATGTTTCCAGCGAATTTCTGAAT[C/T]TTCAAAGAGCTTTCTTTTATGTTGGATTCCTTTCAT
AHES151555	AATTCACAAAGATTACAGAAGGATTCAGTGAAAAAAGCAGAGAAAAGGAGCTTGCTGGGAAAAAAATGCCAGTAAAAGGCACTCTGGGC[G/A]TT
AHMS85207	GGAGGACTTTGCCCTCTGTCCCCATCCTAAAATGGTTTATAGAGCAGTGAAGGAGGCTAGGGAGAAGATCCAAG[G/A]AAATGAAAAGAAACAATACAAG
AHMS23122	AT[T/G]CCAGTCAGGGAGCACTGGCTGGGCGTTCAACGCCCCAAGAGGAATGGCAAACTGGCGTTGAACGCAAGCCAAGGAGCAATGTCTGGGCATTCAA
AHES388354	AATTCCGTGAATAATAGGACGCCTAAGAGGAAGGGAGTT[C/A]TTGAAATTGATGCTCTGAATGCCATATTGGCTCAGAACAAAGTGTTGACTCA
AHES233653	AATTCATTTGTGAAATTCTAAACCGTCAAAAATCCAATCATCAACTATCTTTCCAGGATCCATGCCAGAGAGATCG[G/A]CATCTGGTACTGACG
AHMS29059	TTATTTTCGAAAA[C/A]TCCCCCCTCTCCCCTTCTATTTATTTTTTTTATTTACTAACACTTCTCCTCCACTCATCAAAAATTCGAACTCTCTCCTTCTC
AHES93953	AATTCAGAA[G/T]GTCTAACCTTGTTTGTGGTATTCCGAGTAGGATTCTGGAATTGAATGACTGTGACGAGCTTCAAACTTCTGAAGGCTGGGCG
AHES336070	AATTCAGTAAGGCTGT[G/C]CATTTGATGTAATTGATGTTCCAGCATCATCCCTTAGCTGCCTTGCAATTCTTCCTAGTTGATCCTTTCTTGCTG
AHES166578	AATTCTAAACCAACTTTGACAAGCAGTTATAAGAACCTCTACATTCAGCATATAGTGAATGACAAGTTTGCTGTTCAAGG[A/C]ACACTAAGAGG
AHES211685	AATTCC[T/A]TATCTGACTTGCGAGTCGGATTGCATCGGGTGCATGTCAAAACCGACAAATGAGCTCATTACCTGCGTTAGGGATAGACATGCAT
AHMS274505	TTGAGGGTTATTTATCAGTTTAGATCTATACTTC[G/A]ACGAGATTATTTTTGTGAAAATTCTATACCAACGATAATCCTCATATCAAGTTTTTGGCGCC
AHMS83253	AGTCTAGATCTAAGAAATT[C/A]TAACCTAAACCTAATCCTAATTCTAGAGAGAAGGGAGAGCTTCTCTCTCTAGAAAACTAACTCTAAAACTTTATCTA
AHES312307	AATTCCGATTCTCAACCCTTGCTAGGACTTTTCTTAGTTGTTAGTTTATTTTCTCGCAATCTATATTTTTCTTATTCCTTATTTCAAAA[A/C]CC
AHES47373	AATTCTAAATTATTTGAAGCAGCAATCTCTCTTTGTTGTTTTTGGTTGTTCATTTTGCATGATAA[G/A]ATTATATTATTTCCTTTTAGTGTAAG
AHES164534	AATTCATGGACCATGTTTCTTCCCATATTCATCTCAGGATTAGCTAGGATTTCCCAGCCTCTATTT[C/T]GAATCTACTCTTAGATCTCCGGATA
AHES44359	AATTCTAACCTAAAACATGATGAAAACTCAACTATGACTAAGTGTGTTCATTCCCCCTTCAATCCTTGGGTTCAATAGCATCAGAAAT[A/G]AGT
AHES125927	AATTCTACTCCATATCTAAAGTTGGCATTTTCTCAAACATTTGGAAAG[C/T]AAGAATGAAAGACATAGTAGAATAGAGAAGAGACTTAGAATCA
AHES214381	AATTCAGTTTTCATCTTTGTCGACCTTATTGTGATCGAGCAGTGAATTTAGTTTGTCACTTTTTCCAATCT[A/G]TAGCTTTATAATCAGGCAAT
AHMS132574	TGGGACCAAATTTTGTACCAGCTTTTGAA[G/A]CTATCATTCTCTTCTAATTTAGTGCCCACGTTAGTGGCACTAACGTGGCCACTAACGTAGGTCTCCT
AHES425097	AATTCTTCGAGCCTTGCGTCTAGGTCGGCTACAAAAGTTCCCACCACATTGTGAGATTTCTTCCACAAGGACAAGTTGGTGTTATTCC[T/C]GTC
AHES187405	AATTCGTCGTAATACCTCTTGCTATCAGAGTGACACAATCGAAAGCGTGACATTCTGATTGTGAGGATGTTACATTATGGTATCAGAG[C/T]AGT
AHMS168807	CAGAATAACCCAGGACACAGGTTTTCTTGATGATGATGATCACGAGTCCCATTCTCTTAGTGGCGAACTTGCATTCACAACT[G/A]ATTTCTTTGAGACA
AHES288627	AATTCATGACTT[C/T]AGGATCATATCAAAATTCTTCTGTGTGACTATCGCCAACTACCGAAGACATTCAAATATGATAGGATTATATCTATGTG
AHES222566	AATTCTCTGTCTATTGCTAAGAAGATGATGGGAAAGGCTTGCTATTGCCAAACT[A/G]TTTATCCCACCATTATTGATATTGAAGCCTTGTTGAG
AHMS323450	ACTTACAAGGTTGAGTG[T/C]GCGCACAAGATGTGCTAGCACCATCAACAGATTGACATTCCCGATGTGTGCGTGCGCACAGCTTGCAAACCTTCCTTGG
AHMS178712	ATTGGACATTTGAAGAGCTCCCTGTCATGGCGGCTTTTGTTTGAACTCATCCAGGAATCTCCACCAACTTTTGTA[T/C]TTCCAGCAACCTCTGGGGTCC
AHES73851	AATTCAGTCTTCCTTGGGGTTGATGGACAGGCCTTGCTCCCTCTTCTAAAAATATT[C/T]TGTGCTCACAAACTTGAGGGTTGATTCCTACTATT
AHES157559	AATTCAACAAGTACAAAAATCATAGAGGCCCTTCAAGCCCAACAG[G/A]ATCGCCTCAAACAGCTCAAAAAAGAGGCCGAGCATCAACGGGAAGC
AHMS78341	TTCGAATTT[G/T]GCCTCTGGGATCACTGTCCTTTTGCACATTATTTTCTAATAATTGTCTTCAAGCTGCTTTGTGTAGAATCTGAGAGGTTTGAAAATA
AHMS134521	AGAAATACTTACAA[T/G]AAAATTGCTAGAATCCAAAACCAAACTTGAAGTATAAAATCCTATAAACCCTAACTAAAACCCTAAGAGAGAATTTCCTAAT
AHES188635	AATTCCTTACCAAATTATTATATGGGTTTTGTAGAGGGTTCTGAGACGAACACGTG[G/A]TCACTAACGGCTCATCAATCGGAGCTCCGGATGGA
AHES288165	AATTCTTGTAACATTTTTGGAATTTGCTTGTTCCCCAA[A/G]CACTTGGAAAAGAGTTAGCATGCATGTGTGCTTGTGCGTTTCTGAACTAAATT
AHES112997	AATTCCTCTTGAGAGATGCGCGCATGTAG[A/G]GACTGTCCAGGGTTAGCTATCGGACATGTCGGGCTTGGCTATATAACCGACAGACGATATCG
AHMS51603	TCATCTTTTAGCCACTATGGATGCTACTTTGAGTCGT[A/G]TGCAATTTGGTTTATTTTAGGTAGCATTCGGCTAGATTTGATGGAGTTTCCGTAGAAAA
AHES253648	AATTCATCCAACGCTCCATCATCCACACTAGCAATCGGTATGAAGTGACCATAGACAGAGCCATCATGATTCATTGCATC[A/G]TGATTGGAAGT
AHES312633	AATTCATTTGTGAAATTCTAAAC[C/T]GTCAAAAATCCGTTCATCACTACGTTCTTCATTAGATTCTGCATATGAAGCCATGGGGGTTCCTTGAA
AHES276792	AATTCCCAGTTTCA[C/T]ACAAATCAAATAGAAAAGCAATGAAAAAAGGAGTAGGAAAGAGAAACGGAGGGATTTGTTCATTGCAAATCTATTTG
AHES151600	AATTCCTCAAGTAAGGCATAGTTATTCCCCAAGTTAGGCGTGGATCCTAGTGAAGCCAAGTGGTCCCCACGCTTACAAGGCACGCAC[G/A]TATT
AHMS275487	AGCAAGCCCCTAGA[G/C]AGTGGTATCACAAGCTTGCCAAAGGATTGGCAGAAATTGGGTTCAAAGCAATCAAATCAGATGTGTCAGTATTTCTAAAGGT
AHES12549	AATTCAAAAGGGAGAAGAGAGAAATAGGATTGGGGAAAAGATAAGATATATAGCGCTGATGTAGTAAAA[C/T]CGTGCGTCGCATGTGACGCGGA
AHES211256	AATTCCACCAAGTTCTATTGTGTGGCATTCTTCTCCTGCCCCTCTGAGGTTTA[T/G]ACTTTCGTTGTAGCAGCATTGTGCTGTCATTTGGTCTG
AHES79537	AATTCAAC[G/A]ACGTGACTAAGGGATGATGCACTAAAAAAATAGAGGTTGTGTGGGAAGGCAGTAGATGGTGATGACGTTGGTGCTTCTTCTCA
AHES256067	AATTCGTGGGATATGTGTGGTCCTCGCAGGTGCACTACATGTGAACGCAAGGGATATAGCT[A/G]CAGCCAATGTCCTCAGCACGCAGGTCCAAG
AHES267449	AATTCTCTGTAGCCTGGCCTCTCTTCGAATGGTAATTGCCAAATCT[G/A]CCAATTGATGAGCTAGTATATTCCCTTCTCTTGGAGAATAGCATC
AHMS79165	ATGATGGAGAAGAGTTAGGAGAAATTAGTGAGAAAATGATTGAATTTGAAGCATTATGTCAAGAGGTA[G/T]AAGTCCTTCGAAAAGGATGGACGGGAGG
AHMS128070	TAACTAGAAAATCTCTTGGTAAGGTATGAGAGTTAGAAGTCCTATCCTAGTTATCCTTATCAGATATGATGAGAATTG[A/G]ACTTTGCTCCCACTTGGT
AHES161057	AATTCATAAAAAAATCATATATCAGCACCGACGCGTACGCGTCCATGGGACATTTCGCAGGATGTGCGTAAGCGCCAGGTGC[G/A]CGCGCGCGT
AHMS155288	CATA[G/T]ACTATATCGTGGTCGACGTAAGTTCAGCCTACAATGCCCTAATAGGTCGGACAACCCTAAATCAGCTCGCCGCAGTAGTCTCGACTCCACAT
AHES232427	AATTCGCTCATCAAGAAATCTCCGAGATACCTCAAGGGATACATTTTTCTCCACACAACTATTGGGAGCAACTAAGGATAGGA[G/T]CACCAAAA
AHES106196	AATTCTAAGTTTGGTGTCTTGCATGTTTTCTTTGCATCAAAA[A/T]TTTTTTCAAAATATGTTCTTGATGTTCATCATGATCATCAAAGTGTTCA
AHMS263493	GGAAGAAAACAGAACATATTGGTCTAATTTTTGTTAGACT[T/C]CTTTCTACGGACCGAACCAAAAACATGAAAGTGATGAACCACCTCTTTAGTACTTA
AHES225822	AATTCTTATTATGAAAGCCGACAAAGAGTTAGGCAAATCTAATAAGAAAACTTCTCAAGTTGGAAGGAAGAGGATACCTAT[C/A]TCTAAAGATT
AHES223135	AATTCTCTTTAGTA[C/T]ACCAAGTCTTCTTCCTAGACCCATGTAAAGTGGCACTCCTCCAACCATGGTTCCTACACCTTGAGAACTTGACTTCA
AHES127107	AATTCAAATG[C/T]AAATACCTGAGAATAAATGCGGATGATCCGTTCGCATCTCCGACTCAAGTTCCCAAGTGTGTTCCTCAACACCGCCTCAAC
AHMS162644	ATCAGCAGAATGAAAAATGCTCAATCTAGTTATCCTCCAACATAATCATTGTTGATTCAAATCAATCCTCGGCAATGGCGC[C/T]ATAAACTTGATGCAC
AHMS70348	TCTTAGGGCTCACAATTACACCAAACCACAAGGGTTTCGAAGAGACTTATCTTACCAATGATATTAGGGGCAAAATCCAAC[G/A]ATGCTCCAATGCTAG
AHES41530	AATTCACCGCCGTATGGC[T/G]GACCGGCGAAAAAGGGATTAGCTTATTTTGGTAAATAATCCAAGAGATACTCATTCAATCGAAGGTAGAATGG
AHES140170	AATTCAAATGCCTTTTGGCCTAAACACACTGCAAATTTGTACACTTATCCAGGATCAAAGAAACAAGTGTGTTGGAGGAAAAAACA[G/A]ATGAA
AHES313478	AATTCACTCAAAAGTCCACTCGCCCGAGGCGGAAGATCCTCCTCATCTAACGGAGAAATTAGGACTAGTACATAGATATTGCGGT[C/T]GGCTGG
AHMS319350	TAATCTGATTTTGTGTTGTTGATTTTTGATTTTCTATTGTTACTTGTTGATGACTGATTGTTATAC[T/C]GTGTTCCTAATTTTGCAATTGTGCATTCTA
AHMS223224	CCATGAGTATA[C/T]TGCTTTTGTTGTCTACAACTTCTTGTTGGGCTCTTTTCTCTCTTTTGTGAGGCCTAAGCCCAATTTTTTGGGTGTCTCTTTTGCA
AHMS341895	ATGGCGTTATCT[T/C]GTAAGAATTGTACGAGTGATTCTTTTATGTCTCCTTTTAGGATTGTACCAATATTGGTTGTTTGGTCTGGGATATCTCCGATAT
AHMS240779	TTCGGATCAACCATAAGCTTGCTACGGTTCAAGAAAGAATAG[C/T]TGTTCTAGATCTTCCTCTGACTACTGCTCAGCGCAAACAACAACAACTTTTCAA
AHMS291947	CTTTTGTTTCAAGGTCCTTTCAGGTTCAGGGTCAGCCTCAACAA[G/A]AATGGGTTTTTCTTTGCTCCTGCTCATATGAAAGAGAAGAAAACAAGAAAAT
AHMS247428	GTTATCAGTTTTCTTATTACCTCAGGTACGAGAATCGAACCTGGCAGTACCCCGGTTGTTCCGGTATAGGCAACCTCTGACCAAATGTCCTGG[C/T]TTT
AHES402132	AATTCCACTAACT[T/G]TAGTCTTTCCTTAGGATTTGGCAAGGACTTGGGAAATCTAACCAATTGGTTCACTTGACTTTCCCTTGCTTATGCAAA
AHES181187	AATTCAAGGGAGTGAAGGCAAATAACAAGAGCACTAATCATACCCCTGATC[C/T]AGCAAGCAAGTTCAATCAAGCCAAGTACAAAAGAAAGCTT
AHMS78576	C[G/A]TATTCACATATTGACGCGCACGTGCACCTGGCGCGGACGCGCAACAAGCAAAAAGCACAATCGACGCGCACGCGCACCTGGCGCGCACGCGTGAC
AHES336828	AATTCTCTGTCTGTT[G/C]CTGAGAAGATGATGGAAAAGGCTTTGCCATTGCTAAACCTGTTTCTTCCACCATTATTGTTGTTGAAACCTTGTTG
AHES323344	AATTCCGCTTGTCGAAGTTAC[G/A]GCGCCGACATAGGGGCTGTGGCAGTCTCCTACCTACATTCAGATGTGAGGTCTGAGGCAGTCTCCCGTTC
AHES125097	AATTCCCTAGCCTCTCAGGACCAGTGGGTCCCACAGCATCTTCACCTA[C/G]CTCACCTTCTTCTCTCTTCTTTTCACACTTCTTCACACACTCT
AHMS293897	AGAAAACAAAAGTGGGCAATAACC[T/C]GTCTACTTCATCATCAAGGCTCTACAAGGGGCCGAACTAAACTATCAAGAGATAGAACAGTTTGCCTACGCC
AHES305829	AATTCATATAGTGTTATTGATT[C/T]TCCTAGTTTAGTATGTTGATCCTTGAACACAGCTACTTTATGAGTCTAGGTCGTGACTCTAAGCATTTT
AHMS14594	ATCTCTCTCTTTTGCTACGAAACACAATTTGCTCTCAACTTTTTCAATTTTCTCTGTATTTGCACTACTCTCATGACATGGA[C/A]TATTTTCTTTCTTT
AHMS381209	TGATAGCAAACACAAACAATAATCAAATACAAATAGAGAACAATTATAGCAAGTATTGCAATTAGCAGTTACATA[G/A]AAATATACCGTTAGGCAAATC
AHES397789	AATTCCAATCTC[G/A]GTAACGCGTACTTTTTTGGCTTATAATGGTGACACCTTATAGCCCGAGTCCTGAAATGTTCATGAAAGACCTGTACATG
AHES46623	AATTCTTCAGCTTGTTCTCTCGAAGTTCATTGATTCCTGCATCCCTTCTCAAAAAGTGCAGCCCAG[A/G]CTCGATATCACCACATATTGGGTCA
AHMS373312	TAGGTCAGACAACATTGAATCAGCTCGGTGAAATAGTCTCGACTCCA[C/T]ATCTATGCATGAAATTTCCAACTGCAGAAGGGATAGCTATGATAAAGGT
AHMS177278	GTGAGTCACGTGCCGCTCGTCA[C/T]GCGTGCGTGTCACTGGCTAATTTCCTCCTCACACGCACGCGTGGAGTGACGTGTGTGCGTTGCTTACAGATCCT
AHES310380	AATTCAAAATTTTTATGTA[G/A]ATAGTGTTTATGGTAGGCATTAGGATGTTTATTTTTTTTATAAATTTGATGATTCTGAATCTGTTTTCTTAT
AHMS224813	CATGCAGGGG[C/A]TTTTACTATTATTCATGCCACACGGGCCATAGATCATGTACTTTTCAACTGCCGCATACAGTTTTGGCCTCTTGATTTTGTTTGGA
AHMS295529	CACTTCTCTTCACCTCTCTTCATCTCAAATCACTACCCCTACCTATTCATTCTTCTTCACTCCTATTCCCTTTCTTTCTCTACTAAC[G/A]TAAAAGGAA
AHMS122524	TGAAATAGTACATGAAGGGGAAAGAAAAGGCGCTACGGGTTTGACTCGGTCTGTGGAAGATTTCAAGAGTT[G/A]GATACAAGATATGAATTTAGTGGAT
AHMS337896	TCGACCATAACTTGA[G/T]CTACAAAGGTCCAAATGATGCGGTTTTAGTTGGTTTGGAAAGCTAACATCCGGGGCTTCGAAATGATATAAGATTTGCCAT
AHMS212945	TGGTATGCGCTTGGAAGTACGGGCGAAGTCATCGGGATGTGAG[T/C]ATGAGAGCGTAAGCAAACTTTTCTATTTTCTGGTAGTTCAGCTCTGACCCCTG
AHMS39538	GGAATGAGTCAACCTTAGTGAGGGTGGC[A/G]TCTTCCTCTTGAAGAACCAATGGTGCTCTTTGAGCTCCTCTATGTCTCTTCCTTGCTTTTGTTGCTTG
AHMS373856	AGTACG[C/T]GCTTGTGCGCTTATGTGTGCGTGTGTGCGTGTATGTATGTATGTACGTGCGCGTCTAATAGGTTGTTTAGTTCGGTGAGCCCCTATCCAA
AHES296368	AATTCTG[C/T]GTCACAATTCAGCTACCATTCCATCAAACATTTCTCCAGTTGAAGCAGTTTGGTTGCAATCTTTCTACAATGAGACAGAGAAAG
AHMS285775	TGAAGTCATGTGCGGTCATCGA[C/T]GCATGCACGCACGGTATGCGCGCACGTCCCTGGTCGATTCTGCACTGTACGCGCGGGCGACTTGTGCGCGTGCG
AHES161862	AATTCCTCCTCTGAGGATTCCATGGTTACATAAGCAA[T/C]CTTTTCTTTTCGAGTAAACGGTTTACTCTTTGACCTCTGCTCATTCCTATATTT
AHES69421	AATTCCTCTTGGAAGACATTCCAAGTGATATAGTCATCACCCTACTGCAGAAGATGTCGGATACCTTGCCACCAATGCGACG[C/T]TTCACCTGT
AHMS333418	ACGGGTAGTAGTAAGGGGGTTGTAACTCAAACTCACTTGTTCCGCAATAGGTGTTTCTGTCCATGGTTAGCTACCAGGACGTGTCA[A/G]GTTGGCTATA
AHMS313929	AATCAACGTAAAAAGGAGTGTATGGCCGAAAGTTGAGCTAGAATTAGGCTGGACTCGTGCTAGCAGCACAAGCC[T/C]TGCCACACAAATGCGTGCCCCA
AHMS378036	TTTGAAACCCAAGCAAAAAATTATGTTCACCCATCATACTCATGTCAAA[T/A]TTACTTGTCACGAGTTTTCCAAATTCAGTACAAAGGGATTCATTGGC
AHES10747	AATTCTTTCTTTCTTTCTTTCTTTGTTTCTTTCACTTTCTGTTTTTGAGG[C/T]ACTGAAATGGCGTTTTCAGCAGAAAAGAGCAAAATACATTA
AHES360878	AATTCTTCTCCTCTGCCTCTGAGGTTTAGACTTTCGTTGTAACAGCAGCGCACCATCTTCTGATCT[G/T]CCTTTATCATGGCTATTCCTCCTGC
AHMS22042	TTAGGGTTTCTCCATCGTACTATATAATGGTCTATAAGAACCC[T/A]AATTCTGTGTTGCAGTCGAAAAAGGAAAAGATGACGACTGTTCCAGGGCAATT
AHMS44325	TGAGGTCATGTGCCAC[C/T]ATCGGCGCGTGAGCACACAGGACGCGTGCGCGTCCTTGTCCTGTTTCGTAATGTGCGCGCGAGCGCCTTGTGCGCGTGCA
AHES228327	AATTCGAGAAATTATGTGAATCATGCAGTGCCGAATTGGTTGAAATTTCTGCTCTTAGGATGTAAAGTCCTTGTTGCAAGTCAC[C/A]CTTTCCA
AHMS203458	TGAAGTCATGTGCGGA[C/T]TGCGATGCGTGCGTGCACGGTACGCGTGCGCGCCCCTGGCCGATTCTGCAATGTGCGCGCGAGCGCCTTGTGCGCGTGCG

## Sheet: A10
Name	SNP seq
AHMS90621	AGAGAGATCTAAG[C/A]CAAAAGAACCTAAACCAAAAGCAGCTTTCTTTTTCCCTTTGTCACAACTTCATTCCAAACAGTATAATCGTCTGGTATATCTA
AHMS343354	TCATCAGATAAATTGAAATCAGAGTCCGCAACATCTTCTTCA[C/T]TGCCAGCTCCCAGATCCTTTTCCAAGTTTTCTAGCATCATACCCACTCTCTCTT
AHES27448	AATTCAAGAGATATTCACTCAATCAGAAGTAAAAC[G/A]GAGGTGGTTGTCAGGCACACGTTCATAGGTGAGAATGATGATGAGTTTCACGGATC
AHES81994	AATTCTTGAGCTGACTT[G/T]GAATGCCTGTTTGGGCCATCAAGTCTCGATCAAAGTATGGACTATTATATATTGCTGGAAAGCCCAGAATGTCT
AHMS159940	TTCTTTGCAATTAGTAGTTGTTAGATTTCATTCTTGTTGTCAATTTACTATGCTTTTCTTTTATGCCTTC[T/C]AAGTATTTGATGAAATGCTTGGAAGG
AHMS118951	CTGAGTTAGAAAGTAGACATTCTGGGCTTTCCAGCAATATATAATAGTCCATACTTTGATCGAGACTTGATGGCCCAAACAGGCATTC[C/A]AAGTCAGC
AHES287528	AATTCTGAAGCTGATTTGCAACACCGATGTGGGCCATCAAATCTCGGGCAAAGTATAGATTATTATACATTG[C/A]TGGAAAGCCCAGGATGTCT
AHMS289747	CTGTTTGTTCTGTTTTCATTCACTCTCTCCATCATTTTTCTACTTTCTCTATTTAT[T/C]AGTGTGTTGCAGCTTCTTACCTCTTATCTCCAGATGACCA
AHES144485	AATTCAAACAGTTTTGGTACAAGCAGTAAAATTCCAGTAACAGTCCATAGACAATACCCATCATAGTAGCAAAAACAGATTTATTTTAA[G/A]A[T/G]
AHES391996	AATTCATTGCATATTCTCTTCTTTTTATCTTATTTGATCTTCAGTTTCT[T/G]GAGGACAAGCAACAATTTATGTTTGGTGTTGTGATGAGCGGA
AHES322687	AATTCTGAAATAAGAACTCTGCTGCTCTACCAAAAAGAGAAGGTAATCTTCTGACTCACAAAATATTTGCTCATCAGATGAACATTTTAA[A/G]A
AHMS337736	GTGTTTCAGGCTTCATAGGGCAGGAATGGCATAGAGAATGAAGAGGAAGCGTGCAAAAATGGAA[G/C]AAACACAAGGAATTGAGGAGATGACCAGTGAG
AHES388436	AATTCCGTGAACAATGGGGTACCTCAGAAGAAAGGAGTTCTTGAAATTGATGCTCTAAATGCCATATTGGCT[T/C]AGAACAAAATGTTGACTCA
AHMS194465	AGGATT[T/C]AGGATCATCTTGCAGTTGAGGCAATTTGAAGACCTCTCTTATTTTGTCCAGATGAAAGTAAATAATTCTCCCTCTG[A/G]CCATGGTTCTGTA
AHMS379384	CGAGGTCATGTGCTGCTTATCACGCGTACGC[G/A]TCGCTTGACAAAGTTCTGGTCACGCATATGCGGAACTAGGTAGATTACCAAAACCTCATTTCTTC
AHMS55727	AAGCAGATGCTTTATACAACTAAAAAT[C/A]TAAAA[G/A]TCAAATATATATTTCAATGGACGTAGAGAATGGAAGTCTGCATGCAAAGGTAGTTATATTAT[T/C]
AHES236491	AATTCTTGAGCTGACTTGGAACGCCTGTTTGGGCTATCAAATCTCGAGCAAAGTATGGACTATTATATAT[C/T]GCTGAAAAGCCCAGGATGTCT
AHES406657	AATTCCGTGAATAATGGGATGCCTCAGAGGAAGAGAGTTCTTGAAATTGATGCTCTGAATGCCACATTGGCTCAGAACAAAATGTTAA[G/A]ATC
AHMS248411	TTACGGCGGTGAAACTATTATATAGTGCTTAGGGAAGAAAATAGAACATATTGGTCTAATTTTTGTTAGA[C/A]TCCTTTTTGCAGACCAAACCAAAAAT
AHMS221828	AACTT[C/T]GAACACAACTTTTCATCACAGTGCTCCAAACTAAGTTTGGTGTCACCCTATGGTGCCACCAAT[G/A]TGCGTATGAAGATACACAGTTAGTTAG
AHES381240	AATTCTGAGGGTGACTTTGAA[C/T]GCTGGTTTGGGCCATCAAATCTTGGGCAAAGTATGGACTATCATATATT[G/T]CTGAAAAGCCCAGGATGTCT
AHES14318	AATTCCAATTTTCAATCAA[T/C]AA[G/A]GAGTTT[C/G]ATAACTCAAGCGTCTCCAATTACTCAACCAAAGCTAAGAGTGTAAAAAGCTAAATTAAGATC
AHES257328	AATTCATGAAGAAATGAGGTTTTGGTAATCTACCTAGTTCCGCATATGCGTGACCAGAACTTTGTCAAGCGA[C/T]GCGTACGCGTGATAAGCAG
AHMS211801	AGATATCTCTCCTTAGTCCTTTCTCATACTGAGCACACTTTCATTCCTCATAATCGGCTGGATTTCCTTGACAAGTTTTTGAGAAA[C/T]GGCA[T/C]AGATT
AHES400470	AATTCTCTTCCTATATTTCCACATGACCATATGGTGAAGC[T/A]CTGGTAACCACAAACGGTCCTGACCACCGGAATTTCAGCTTCCC[G/T]GGAAAG
AHES404933	AATTCCTCCGTTATTCTGTTATTGTTGATGTGAT[G/A]TCTTCAAGCATTTTCATT[G/A]TTTTGTTTACTAGCAGGTGTTTTTACTATTGTTCTGTC
AHES385998	AATTCTCCAAGATGTCACTGGACCATTCTACAGGTGGATCCATTCACCTAAAGAAAAC[G/A]CCT[G/A]CAGAAG[C/A]TCAAGAACTTATTGACATGGTT
AHMS162093	AAAATTATGAGCGAGTTTGATAAATGAAGTGAATGCAAGTGATTGATGATGGATGCATGCA[T/G]GCAGGCAGGCAGGGAGGGAGGGAGGTGGAGATATT
AHES416102	AATTCCCTCACCAAGCTCTCTACCACTTTT[C/T]TTGGTGGGTTGCATAGAAGTGACCAACCCCTGTTGTTGATCTCAATGTTGAT[C/T]TCAATATG
AHES387899	AATTCTGAACAAAACACTTCTAATTTAGCCAATTTAGTCTCTAATCTGTCAAAG[G/T]CCACTTTCAGTTTCATGA[G/A]TGAAACAAGATCCTCCAT
AHMS10738	AAAATACTAAACAACAGAGGAAGATGATTGCACATCTTACACAT[C/A]GATCAAGCCGGGCATGACAACAGCCTCTCCATAATCAATAACCTCGTCTTGC
AHES378939	AATTCTACAAAATA[T/G]CCAAAAAGTCCTCCACCATGGCA[A/G]GGCTAGCTTTTCCTCATCTTATTTGCCATTTATGTTACTCAGCTGGAGTTATC
AHES372197	AATTCAGATAGTATTATTGATTCTCCTAGTTTAGTATGTTGATTCTTGAACACAGTTACTTTATGAGTCTTGGCCGTGG[G/T]CCTAAGCACTTT
AHMS326569	CAAGAAAGTGTTACAATGAAAGCCTGAACCTGAGAGGAAAAGGCAAGGAAGTTCACACCATTGAGTTTGGAGGGG[C/A]TCGAACTAAAGAAGAGTTGCG
AHMS369840	GGCTTCTCTTC[A/G]ATCATTTACACTGACTTTTGAGTTCTCGACAGCTGAACTGGAGTCTGACAGATTGCAGCAGCAGGATGGATTGTGGTATTGGGAT
AHMS17400	AAAGAAAATTACAATATGTAAAACATGAATGAGATTGATG[C/T]TTCAACAGCTTTTTTGCTGTGATCAACCAGATTTACGTACCTCTGATTTAGTTCCT
AHMS231963	TTATTTATTTTACAACAAAATTGAACTTGTTTTTCTT[A/T]TTTGGACTCCAAATTATTCTTCTTCGCCGTCTTTATGAGCATCCAACTTCAGCAACTTA

[truncated: 10 more sheets: B01, B02, B03, B04, B05, B06, B07, B08, B09, B10]
