# Supplementary material for: A Major and Stable QTL for Bacterial Wilt Resistance on Chromosome B02 Identified Using a High-Density SNP-Based Genetic Linkage Map in Cultivated Peanut Yuanza 9102 Derived Population
Source: Front Genet. 2018 Dec 18;9:652. doi: 10.3389/fgene.2018.00652 (PMC6305283; doi:10.3389/fgene.2018.00652)
Supplement: TABLE S2 — The lines of the RIL population with qBWB02.1 region show stable resistance to BW and the lines without qBWB02.1 region show stable susceptibility to BW. [file Table_2.XLSX]

## Sheet: Sheet1
S2 Table:The lines of the RIL population with qBWB02.1 region show stable resistant to BW and the lines without qBWB02.1 region show stable susceptible to BW.
No. of RILLine		Linked markers		Survival rate (%)
		AHMS173054	AHES415390	2014HA	2015HA	2015NC	2016NC	average
QT0675		++	++	100	98.61	100	95.83	98.61
QT0690		++	++	-	97.22	100	94.44	97.22
QT0738		++	++	-	95.83	100	91.67	95.8333
QT0809		++	++	100	95.83	100	87.5	95.8325
QT0752		++	++	100	94.89	100	84.66	94.8875
QT0757		++	++	91.67	94.84	100	92.86	94.8425
QT0853		++	++	88.89	94.21	100	93.75	94.2125
QT0714		++	++	-	93.93	100	87.86	93.93
QT0713		++	++	85.71	93.85	100	95.83	93.8475
QT0745		++	++	100	93.73	88.89	92.31	93.7325
QT0678		++	++	94.12	93.36	100	85.95	93.3575
QT0744		++	++	100	93.25	94.44	85.31	93.25
QT0748		++	++	-	92.88	88.89	96.88	92.8833
QT0783		++	++	-	90	83.33	96.67	90
QT0701		++	++	80.78	88	90	100	89.695
QT0845		++	++	-	88.89	100	77.78	88.89
QT0782		++	++	95	88.81	71.43	100	88.81
QT0731		++	++	94.44	86.76	83.33	82.5	86.7575
QT0791		++	++	84.21	86.18	88.89	85.44	86.18
QT0737		++	++	88.24	85.71	92.86	76.04	85.7125
QT0758		++	++	100	84.87	84.62	70	84.8725
QT0664		--	--	36.67	33.33	35	-	35
QT0779		--	--	31.67	-	31.67	-	31.67
QT0706		--	--	33.84	60	31.28	0	31.28
QT0681		--	--	23.21	10	31.07	60	31.07
QT0707		--	--	12.5	80	30.83	0	30.8325
QT0807		--	--	14.22	22.22	23.26	33.33	23.2575
QT0679		--	--	16.67	28.57	22.62	-	22.62
QT0729		--	--	25.21	25	20.9	12.5	20.9025
QT0680		--	--	25	0	20.1	35.29	20.0975
QT0826		--	--	12.5	12.5	19.44	33.33	19.4425
QT0811		--	--	21.03	20	18.81	15.38	18.805
QT0722		--	--	10	40	18.75	6.25	18.75
QT0804		--	--	25	16.67	17.4	10.53	17.4
QT0815		--	--	20.56	0	17.27	31.25	17.27
QT0801		--	--	14.29	0	17.58	34.46	16.5825
QT0747		--	--	24.76	13.33	15.08	7.14	15.0775
QT0778		--	--	14.29	-	14.29	14.29	14.29
QT0836		--	--	21.67	0	12.78	16.67	12.78
QT0846		--	--	2.5	15.38	11.84	17.65	11.8425
QT0735		--	--	0	23.08	11.54	-	11.54
QT0847		--	--	9.09	25	11.36	0	11.3625
QT0741		--	--	8.33	12.5	10.42	-	10.4167
QT0799		--	--	21.67	7.69	9.79	0	9.7875
QT0842		--	--	14.17	0	9.17	13.33	9.1675
QT0787		--	--	3.85	6.67	9.06	16.67	9.0625
QT0789		--	--	4.17	0	8.41	21.05	8.4075
QT0803		--	--	0	0	6.67	20	6.6675
QT0833		--	--	3.13	9.09	4.07	0	4.0725
QT0813		--	--	9.38	0	3.13	0	3.1275
QT0840		--	--	0	0	2.08	6.25	2.0825
++ reprent homozygous dominant genotype, --represent homozygous and recessive genotype
